# Supplementary material for: H2B.V demarcates divergent strand-switch regions, some tDNA loci, and genome compartments in Trypanosoma cruzi and affects parasite differentiation and host cell invasion
Source: PLoS Pathog. 2022 Feb 18;18(2):e1009694. doi: 10.1371/journal.ppat.1009694 (PMC8893665; doi:10.1371/journal.ppat.1009694)
Supplement: S1 Table — (XLSX) [file ppat.1009694.s010.xlsx]

## Sheet: TableS1
Table S1 - Sequence of primers
Primer	Sequência 5'-3'
H2B.V_KpnI_forward	GGGGGTACCGTCATTGGTGTTGGGATCATGGAGGGC
H2B.V_SalI_reverse	GGGGGTCGACATGTGTCTTTTGGTTCTTCTCTTGATTCCCT
H2B.V_BamHI_forward	CAAACGGATCCTAGGGCCACACAGCGGTCACTGACC
H2B.V_XbaI_reverse	GGGTCTAGACTGCAGCACCGGGTATCTGTACTGTT
NEO_F	ATGATTGAACAAGATGGATTGCACGCAG
NEO_R	TCAGAAGAACTCGTCAAGAAGGCGATAGAA
H2B_EXT_FOR	ACCCTGCGGAGTACGAGCAATGC
H2B_EXT_REV	TGCATACATGAGCAATCCTCTTGTCAAGC
HYG_F	GGGGGAAGCTTATGAAAAAGCCTGAACTCACCGCGAC
HYG_R	GGGTGAATTCTATTCCTTTGCCCTCGGACGAGTGCTG
NEO Out R	GAACCTGCGTGCAATCCATC
NEO Out F	GGTGGAAAATGGCCGCTTTT
H2Bc_F	GAATTCATGGCCACCCCCAAGAGC
H2Bc_R	AAGCTTCTAACTAGAGGCGTGCGAC
HA_BDF2_Forward	GAATTCATGTATCCGTAT
BDF2_Reverse	AAGCTTTTCATCATCACT
H2AZ_Forward	GAATTCTCGCTATCCGGTGATGATC
H2AZ_Reverse	AAGCTTTCAGCCTGCTCGCTTGG
TcH2B.V Fw pMOtag	TCACGCGAAGAGGCCTACGCGAAGGTGGTGGGTACCGGGCCCCCCCTCGAG
TcH2B.V Rv pMOtag	GAGAAAGAGAGAAATAAATCACAAAAAAGCTGGCGGCCGCTCTAGAACTAGTGGAT
TcH2B.V 3' UTR sgRNA	GAAATTAATACGACTCACTATAGGTCTATAAAATGCCTTGAATGGTTTTAGAGCTAGAAATAGC
sg scaffold	AAAAGCACCGACTCGGTGCCACTTTTTCAAGTTGATAACGGACTAGCCTTATTTTAACTTGCTATTTCTAGCTCTAAAAC
H2B.V_qPCR_F	AGCAAGATTCAGAGCGAAGC
H2B.V_qPCR_R	ATGCTTGGCGAGTTCTGG
GAPDH_Tcruzi_qPCR_Fw	GCAGCTCCATCTACGACTCC
GAPDH_Tcruzi_qPCR_Rv	AGTATCCCCACTCGTTGTCG
Fw_mycH2BVcheck_Chr27P (1)	TTGCGTCAAGTGTACAAGCG
Fw_mycH2BVcheck_Chr27S (2)	CTGCGTCAAGTTTACAAGCG
Rv_mycH2BVcheck_myc (3)	CAGATCCTCCTCCGAGATCAG
Rv_mycH2BVcheck_puromicin (4)	GTGGGCTTGTACTCGGTCAT
Red nucleotide represent sequence recognized by restriction enzymes.
