# Supplementary material for: H2B.V demarcates divergent strand-switch regions, some tDNA loci, and genome compartments in Trypanosoma cruzi and affects parasite differentiation and host cell invasion
Source: PLoS Pathog. 2022 Feb 18;18(2):e1009694. doi: 10.1371/journal.ppat.1009694 (PMC8893665; doi:10.1371/journal.ppat.1009694)
Supplement: S2 Table — (XLSX) [file ppat.1009694.s011.xlsx]

## Sheet: TableS2
Table S2. H2B.V - enriched peaks (fold>4) at CL Brener Esmeraldo -like haplotype obtained by HOMER
TcChr	Start	End	Life Form	Feature	note
2S	86148	89395	Epimastigote	dssr
2S	90365	90865	Epimastigote	dssr
2S	151081	151576	Epimastigote	dssr
3S	45936	48421	Epimastigote	dssr
3S	49234	51492	Epimastigote	dssr
3S	52024	52905	Epimastigote	dssr
4S	88639	91143	Epimastigote	non-SSR	2 tDNA,1 snoDNA
4S	143029	144365	Epimastigote	non-SSR	Close to conserved&disrupted
4S	145123	145758	Epimastigote	non-SSR	Close to conserved&disrupted
5S	173613	177338	Epimastigote	dssr
5S	178116	180852	Epimastigote	dssr
6S	154306	158233	Epimastigote	dssr	snDNA
6S	174370	177325	Epimastigote	dssr
6S	342474	344010	Epimastigote	dssr
6S	347002	348035	Epimastigote	dssr
7S	133412	136598	Epimastigote	dssr
8S	27915	28415	Epimastigote	dssr
8S	29466	29966	Epimastigote	dssr
8S	31743	32688	Epimastigote	dssr
8S	110633	111269	Epimastigote	dssr
8S	194266	195494	Epimastigote	dssr	tDNA
8S	197186	198358	Epimastigote	dssr
8S	336508	339218	Epimastigote	dssr
8S	339835	343167	Epimastigote	dssr
9S	133554	140399	Epimastigote	dssr
10S	61721	62221	Epimastigote	dssr
10S	63001	68584	Epimastigote	dssr
10S	461570	464853	Epimastigote	dssr
11S	127876	130825	Epimastigote	dssr
12S	96765	98020	Epimastigote	dssr
12S	99619	101454	Epimastigote	dssr
12S	455497	455997	Epimastigote	dssr
12S	461101	461877	Epimastigote	dssr
12S	464446	465291	Epimastigote	dssr
13S	241319	248717	Epimastigote	dssr
13S	404083	407591	Epimastigote	dssr
13S	416542	420078	Epimastigote	dssr
14S	112931	114275	Epimastigote	dssr
14S	125617	129021	Epimastigote	dssr
14S	421574	423296	Epimastigote	dssr
14S	567862	569967	Epimastigote	dssr
14S	572174	572674	Epimastigote	dssr
14S	573722	574990	Epimastigote	dssr
15S	53489	55768	Epimastigote	dssr
15S	56304	60408	Epimastigote	dssr
15S	390924	394071	Epimastigote	dssr	polycistron rRNA
16S	62263	64818	Epimastigote	dssr
16S	65975	68135	Epimastigote	dssr
16S	122588	123088	Epimastigote	dssr
16S	126837	129678	Epimastigote	dssr
16S	131045	131545	Epimastigote	dssr
16S	548637	551143	Epimastigote	dssr
16S	551771	554326	Epimastigote	dssr
17S	439052	441268	Epimastigote	non-SSR	polycistron tDNA
17S	538528	541376	Epimastigote	dssr
17S	542076	544616	Epimastigote	dssr
17S	545204	545704	Epimastigote	dssr
18S	169384	170907	Epimastigote	dssr
18S	171537	172336	Epimastigote	dssr
18S	190768	191911	Epimastigote	dssr
18S	341498	342636	Epimastigote	dssr
18S	347963	350208	Epimastigote	dssr
18S	387933	388433	Epimastigote	dssr
18S	390036	390677	Epimastigote	dssr
18S	392826	395864	Epimastigote	dssr
18S	453884	456126	Epimastigote	dssr
18S	504178	504678	Epimastigote	dssr
18S	508529	510810	Epimastigote	dssr
18S	511751	512551	Epimastigote	dssr
18S	569988	570614	Epimastigote	dssr
18S	586413	586913	Epimastigote	dssr
18S	587576	588076	Epimastigote	dssr
18S	591383	592490	Epimastigote	dssr
18S	593614	594368	Epimastigote	dssr
19S	392172	397725	Epimastigote	dssr
19S	414417	418002	Epimastigote	dssr	monocistron
20S	114885	116697	Epimastigote	dssr
20S	118307	122016	Epimastigote	dssr
20S	453103	457307	Epimastigote	dssr
20S	485487	486281	Epimastigote	non-SSR	Close to conserved&disrupted
20S	655165	655791	Epimastigote
21S	532662	533545	Epimastigote	dssr
21S	539845	541051	Epimastigote	dssr
21S	541972	542472	Epimastigote	dssr
21S	691857	693276	Epimastigote	non-SSR	Close to conserved&disrupted
22S	113283	115351	Epimastigote	dssr
22S	444279	446214	Epimastigote	dssr	tDNA
22S	470863	474172	Epimastigote	dssr
22S	474780	478169	Epimastigote	dssr
23S	62429	65132	Epimastigote	dssr	tDNA
23S	149582	151042	Epimastigote	dssr
23S	158119	159042	Epimastigote	dssr
23S	160466	160966	Epimastigote	dssr
23S	483378	486993	Epimastigote	non-SSR	Close to conserved&disrupted
23S	521013	525371	Epimastigote	dssr
24S	285414	289056	Epimastigote	dssr	monocistron
24S	304392	305996	Epimastigote	dssr	monocistron
24S	661392	663455	Epimastigote	dssr	monocistron
24S	682529	686326	Epimastigote	dssr
25S	108582	111272	Epimastigote	dssr
25S	113056	115198	Epimastigote	dssr
25S	286265	289329	Epimastigote	dssr
25S	299186	302168	Epimastigote	dssr
26S	73856	76944	Epimastigote	dssr
26S	367986	370785	Epimastigote	dssr
26S	728251	729476	Epimastigote	dssr
26S	730261	731141	Epimastigote	dssr
27S	264241	267977	Epimastigote	non-SSR	polycistron tDNA
27S	381673	389404	Epimastigote	dssr
27S	540079	542770	Epimastigote	dssr	monocistron
28S	18382	18882	Epimastigote	non-SSR	Close to conserved&disrupted
28S	41210	44180	Epimastigote	dssr
28S	368315	368815	Epimastigote	non-SSR	Close to conserved&disrupted
28S	397738	398238	Epimastigote	dssr
28S	399168	400059	Epimastigote	dssr
28S	401074	403178	Epimastigote	dssr
28S	462938	465030	Epimastigote	dssr
28S	465711	468522	Epimastigote	dssr
28S	608573	609073	Epimastigote	dssr	monocistron
28S	635465	639417	Epimastigote	dssr
29S	62544	64685	Epimastigote	dssr
29S	68256	68882	Epimastigote	dssr
29S	92409	92909	Epimastigote	dssr	monocistron
29S	640767	644209	Epimastigote	dssr
30S	57138	60403	Epimastigote	dssr
30S	244169	244960	Epimastigote	dssr
30S	245565	247555	Epimastigote	dssr
30S	248497	251599	Epimastigote	dssr
30S	255165	255665	Epimastigote	dssr
30S	500799	502828	Epimastigote	non-SSR
30S	514123	516382	Epimastigote	dssr
30S	752773	753273	Epimastigote	dssr
30S	754741	756368	Epimastigote	dssr
31S	51570	54026	Epimastigote	dssr	monocistron
31S	518722	521583	Epimastigote	dssr	polycistron snoDNA
32S	274453	277840	Epimastigote	dssr
32S	278468	278968	Epimastigote	dssr
32S	857255	860290	Epimastigote	dssr
32S	861076	863071	Epimastigote	dssr
33S	173993	174493	Epimastigote	dssr
33S	175100	177595	Epimastigote	dssr
33S	178668	181400	Epimastigote	dssr
33S	539630	542474	Epimastigote	dssr
33S	830905	834611	Epimastigote	non-SSR	polycistron snoDNA
34S	306101	310309	Epimastigote	non-SSR	polycistron tDNA
34S	1020239	1023307	Epimastigote	dssr
35S	333936	337642	Epimastigote	dssr
35S	349871	353973	Epimastigote	dssr
35S	662620	666195	Epimastigote	dssr
35S	1108061	1112338	Epimastigote	dssr
36S	234443	234943	Epimastigote	dssr
36S	236931	238378	Epimastigote	dssr
36S	452861	457320	Epimastigote	dssr	tDNA
36S	617953	620409	Epimastigote	dssr
36S	621145	621929	Epimastigote	dssr
36S	622613	623238	Epimastigote	dssr
36S	1147556	1148480	Epimastigote	dssr
36S	1150717	1151342	Epimastigote	dssr
36S	1152489	1153396	Epimastigote	dssr
37S	33262	34768	Epimastigote	non-SSR	Close to conserved&disrupted
37S	78214	80044	Epimastigote	dssr
37S	82095	82595	Epimastigote	dssr
37S	83138	86600	Epimastigote	dssr
37S	239186	242104	Epimastigote	dssr	polycistron tDNA and snDNA
37S	509349	510146	Epimastigote	dssr	monocistron
37S	777886	778954	Epimastigote	dssr	polycistron tDNA
37S	867361	867861	Epimastigote	dssr
37S	868828	875252	Epimastigote	dssr
37S	879543	880043	Epimastigote	non-SSR
37S	1339204	1339704	Epimastigote	dssr	monocistron
38S	59998	64565	Epimastigote	dssr
38S	67009	69373	Epimastigote	dssr
38S	70508	71146	Epimastigote	dssr
38S	230214	233017	Epimastigote	dssr	monocistron + poly snoDNA
38S	419663	421965	Epimastigote	dssr
38S	449023	452520	Epimastigote	dssr
38S	455226	456753	Epimastigote	dssr
38S	1226362	1228910	Epimastigote	non-SSR	Close to conserved&disrupted
39S	148100	151286	Epimastigote	dssr
39S	152493	154720	Epimastigote	dssr
39S	477957	481010	Epimastigote	dssr
39S	485486	490412	Epimastigote	dssr
39S	874437	877880	Epimastigote	non-SSR	tDNA
39S	1025490	1029537	Epimastigote	dssr
39S	1031244	1033173	Epimastigote	dssr
39S	1744882	1746253	Epimastigote	dssr
39S	1747029	1748659	Epimastigote	dssr
39S	1764472	1768956	Epimastigote	dssr
40S	100851	104222	Epimastigote	non-SSR
40S	437805	442143	Epimastigote	dssr
40S	445096	446794	Epimastigote	dssr
40S	942959	946761	Epimastigote	dssr
40S	1181067	1184096	Epimastigote	dssr
40S	1304411	1305061	Epimastigote	dssr
40S	1305670	1306962	Epimastigote	dssr
40S	1331393	1332693	Epimastigote	non-SSR	Close to conserved&disrupted
40S	1336856	1338083	Epimastigote	dssr
40S	1410586	1413888	Epimastigote	dssr
40S	1415452	1417923	Epimastigote	dssr
40S	1486302	1487316	Epimastigote	dssr
40S	1488049	1489842	Epimastigote	dssr
40S	1490514	1491014	Epimastigote	dssr
40S	1587272	1589120	Epimastigote	non-SSR
40S	1613504	1616648	Epimastigote	dssr
40S	1621102	1623801	Epimastigote	dssr
40S	1700023	1702819	Epimastigote	dssr
40S	1703904	1705157	Epimastigote	dssr
41S	81397	83278	Epimastigote	dssr
41S	84019	85527	Epimastigote	dssr
41S	368717	373274	Epimastigote	dssr
41S	373855	374355	Epimastigote	dssr
41S	399371	400455	Epimastigote	dssr
41S	402111	403285	Epimastigote	dssr
41S	439198	441025	Epimastigote	dssr
41S	589782	593252	Epimastigote	non-SSR	tDNA
41S	595483	597420	Epimastigote	dssr	monocistron
41S	631996	633866	Epimastigote	dssr
41S	655764	656264	Epimastigote	dssr
41S	700318	700944	Epimastigote	dssr
41S	703803	706004	Epimastigote	dssr
41S	729352	730371	Epimastigote	dssr
41S	756146	757946	Epimastigote	dssr
41S	760256	762644	Epimastigote	dssr
41S	995287	998116	Epimastigote	dssr
41S	999100	1002213	Epimastigote	dssr
41S	1065614	1066114	Epimastigote	dssr
41S	1066955	1067666	Epimastigote	dssr
41S	1102556	1103056	Epimastigote	non-SSR	Close to conserved&disrupted
41S	1150717	1152218	Epimastigote	dssr
41S	1153050	1153889	Epimastigote	dssr
41S	1190708	1191335	Epimastigote	dssr
41S	1192273	1192773	Epimastigote	dssr
41S	1193668	1196235	Epimastigote	dssr
41S	1252322	1254353	Epimastigote	dssr
41S	1255319	1257414	Epimastigote	dssr
41S	1287402	1288710	Epimastigote	dssr
41S	1289757	1290561	Epimastigote	dssr
41S	1308219	1308844	Epimastigote	dssr	monocistron
41S	1367709	1368209	Epimastigote	dssr
41S	1370329	1372604	Epimastigote	dssr	monocistron
41S	1446152	1447050	Epimastigote	dssr
41S	1447894	1448394	Epimastigote	dssr
41S	1449478	1451497	Epimastigote	dssr
41S	1452740	1453240	Epimastigote	dssr
41S	1495149	1495995	Epimastigote	dssr
41S	1517929	1520040	Epimastigote	dssr
41S	1569391	1570162	Epimastigote	dssr
41S	1571040	1571672	Epimastigote	dssr
41S	1595249	1596442	Epimastigote	dssr
41S	1597967	1598467	Epimastigote	dssr
41S	1670336	1673586	Epimastigote	dssr
41S	1675348	1675848	Epimastigote	dssr
41S	1718063	1720645	Epimastigote	dssr
41S	1784046	1784546	Epimastigote	non-SSR
41S	1797165	1797665	Epimastigote	dssr
41S	1861296	1863542	Epimastigote	dssr	monocistron
41S	1864556	1866846	Epimastigote	dssr	monocistron
41S	1926836	1927470	Epimastigote	dssr
41S	1931188	1932382	Epimastigote	dssr
41S	2056280	2059195	Epimastigote	dssr
41S	2059809	2061003	Epimastigote	dssr
41S	2150048	2153036	Epimastigote	dssr
41S	2154469	2156584	Epimastigote	dssr
41S	2317368	2320503	Epimastigote	dssr
41S	2322332	2322832	Epimastigote	dssr
39S	1028084	1028712	TCT
30S	501825	502459	TCT
23S	149898	150398	TCT
35S	1111692	1112192	TCT
9S	135357	135857	TCT
19S	396838	397338	TCT
