# Supplementary material for: H2B.V demarcates divergent strand-switch regions, some tDNA loci, and genome compartments in Trypanosoma cruzi and affects parasite differentiation and host cell invasion
Source: PLoS Pathog. 2022 Feb 18;18(2):e1009694. doi: 10.1371/journal.ppat.1009694 (PMC8893665; doi:10.1371/journal.ppat.1009694)
Supplement: S3 Table — (XLSX) [file ppat.1009694.s012.xlsx]

## Sheet: TableS3
Table S3. H2B.V - enriched peaks (fold>4) at TCC assembly obtained by HOMER
Chr	Start	End	Life Form	feature	notes
PRFC01000001	50718	51218	Epimastigote	non_SSR
PRFC01000001	66736	71674	Epimastigote	dSSR
PRFC01000001	82324	85910	Epimastigote	dSSR
PRFC01000001	86700	87200	Epimastigote	dSSR
PRFC01000001	561777	570261	Epimastigote	dSSR
PRFC01000001	920163	921618	Epimastigote	dSSR
PRFC01000001	922167	924157	Epimastigote	dSSR
PRFC01000001	925105	930767	Epimastigote	dSSR
PRFC01000001	1069597	1073436	Epimastigote	non_SSR	tDNA
PRFC01000001	1073991	1074491	Epimastigote	non_SSR	tDNA
PRFC01000002	116218	117912	Epimastigote	dSSR
PRFC01000002	119057	120038	Epimastigote	dSSR
PRFC01000002	193536	194036	Epimastigote	non_SSR	snoDNA
PRFC01000002	366572	375456	Epimastigote	dSSR
PRFC01000002	692954	694454	Epimastigote	dSSR
PRFC01000002	695220	701994	Epimastigote	dSSR
PRFC01000002	1063390	1067302	Epimastigote	dSSR
PRFC01000003	106317	108268	Epimastigote	dSSR
PRFC01000003	108826	115008	Epimastigote	dSSR
PRFC01000003	261766	262266	Epimastigote	non_SSR	Close to conserved&disrupted
PRFC01000003	268928	269428	Epimastigote	non_SSR	Close to conserved&disrupted
PRFC01000003	296992	297966	Epimastigote	dSSR
PRFC01000003	299184	300011	Epimastigote	dSSR
PRFC01000003	300585	302596	Epimastigote	dSSR
PRFC01000003	305311	305938	Epimastigote	dSSR
PRFC01000003	306707	307207	Epimastigote	dSSR
PRFC01000003	330918	335901	Epimastigote	dSSR
PRFC01000003	336457	340651	Epimastigote	dSSR
PRFC01000003	377512	386568	Epimastigote	dSSR
PRFC01000003	451382	451882	Epimastigote	non_SSR	Close to conserved&disrupted
PRFC01000003	468938	477768	Epimastigote	dSSR
PRFC01000003	602278	602906	Epimastigote	non_SSR	Close to conserved&disrupted
PRFC01000003	631270	631770	Epimastigote	dSSR
PRFC01000003	632373	640677	Epimastigote	dSSR
PRFC01000003	677707	679036	Epimastigote	dSSR
PRFC01000003	680076	680828	Epimastigote	dSSR
PRFC01000003	681672	682298	Epimastigote	dSSR
PRFC01000003	684252	688892	Epimastigote	dSSR
PRFC01000003	715315	725743	Epimastigote	dSSR
PRFC01000003	780238	784484	Epimastigote	dSSR
PRFC01000003	785874	789338	Epimastigote	dSSR
PRFC01000003	818004	818657	Epimastigote	non_SSR
PRFC01000003	820464	820964	Epimastigote	dSSR
PRFC01000003	821432	829845	Epimastigote	dSSR
PRFC01000003	831139	831639	Epimastigote	dSSR
PRFC01000003	867186	867686	Epimastigote	dSSR	monocistron
PRFC01000003	905471	905971	Epimastigote	dSSR
PRFC01000003	907613	912779	Epimastigote	dSSR
PRFC01000003	913863	919323	Epimastigote	dSSR
PRFC01000004	228735	233278	Epimastigote	dSSR
PRFC01000004	234289	237515	Epimastigote	dSSR
PRFC01000004	479935	483529	Epimastigote	dSSR
PRFC01000004	484151	487784	Epimastigote	dSSR
PRFC01000004	539091	542940	Epimastigote	dSSR
PRFC01000004	543793	546706	Epimastigote	dSSR
PRFC01000004	612429	612929	Epimastigote	non_SSR	Close to conserved&disrupted
PRFC01000004	641021	643851	Epimastigote	dSSR
PRFC01000004	644199	644699	Epimastigote	dSSR
PRFC01000004	828451	832424	Epimastigote	dSSR
PRFC01000004	832858	833358	Epimastigote	dSSR
PRFC01000004	833667	835073	Epimastigote	dSSR
PRFC01000004	836064	837138	Epimastigote	dSSR
PRFC01000004	871289	875142	Epimastigote	non_SSR	snoDNA
PRFC01000004	877478	881304	Epimastigote	dSSR	monocistron
PRFC01000005	16174	19944	Epimastigote	dSSR
PRFC01000005	20834	22473	Epimastigote	dSSR
PRFC01000005	22902	24542	Epimastigote	dSSR
PRFC01000005	144598	148910	Epimastigote	dSSR
PRFC01000005	149649	155889	Epimastigote	dSSR
PRFC01000005	224085	233653	Epimastigote	dSSR
PRFC01000005	265547	266173	Epimastigote	non_SSR	Close to conserved&disrupted
PRFC01000005	393674	394174	Epimastigote	dSSR
PRFC01000005	395602	399464	Epimastigote	dSSR
PRFC01000005	400573	405630	Epimastigote	dSSR
PRFC01000005	440517	445168	Epimastigote	dSSR
PRFC01000005	446069	449111	Epimastigote	dSSR	monocistron
PRFC01000005	497897	498397	Epimastigote	dSSR
PRFC01000005	501673	506697	Epimastigote	dSSR
PRFC01000005	507377	508807	Epimastigote	dSSR
PRFC01000005	616560	620246	Epimastigote	dSSR
PRFC01000005	621371	626458	Epimastigote	dSSR
PRFC01000005	686335	687261	Epimastigote	non_SSR
PRFC01000005	687929	689603	Epimastigote	non_SSR
PRFC01000005	733108	739963	Epimastigote	dSSR
PRFC01000005	740964	742552	Epimastigote	dSSR
PRFC01000005	776123	781211	Epimastigote	dSSR
PRFC01000005	782061	786672	Epimastigote	dSSR
PRFC01000005	788353	788853	Epimastigote	dSSR
PRFC01000005	808422	814853	Epimastigote	dSSR
PRFC01000005	815563	820365	Epimastigote	dSSR
PRFC01000005	845566	846066	Epimastigote	dSSR
PRFC01000005	846815	849897	Epimastigote	dSSR
PRFC01000005	850888	853342	Epimastigote	dSSR
PRFC01000005	854169	856509	Epimastigote	dSSR
PRFC01000006	122224	122724	Epimastigote	non_SSR	snoDNA
PRFC01000006	330188	330688	Epimastigote	non_SSR	Close to conserved&disrupted
PRFC01000006	475263	475763	Epimastigote	non_SSR	Close to conserved&disrupted
PRFC01000006	561845	564473	Epimastigote	non_SSR
PRFC01000006	573980	578749	Epimastigote	dSSR
PRFC01000006	769881	770381	Epimastigote	non_SSR
PRFC01000006	796300	796800	Epimastigote	dSSR
PRFC01000006	801094	802368	Epimastigote	dSSR
PRFC01000006	802927	803427	Epimastigote	dSSR
PRFC01000007	129733	130233	Epimastigote	non_SSR	Close to conserved&disrupted
PRFC01000007	152040	153512	Epimastigote	non_SSR	Close to conserved&disrupted
PRFC01000007	168882	172936	Epimastigote	dSSR
PRFC01000007	215859	216359	Epimastigote	non_SSR
PRFC01000007	508983	512892	Epimastigote	dSSR
PRFC01000007	513461	514191	Epimastigote	dSSR
PRFC01000007	524673	525173	Epimastigote	non_SSR
PRFC01000007	860910	869611	Epimastigote	dSSR
PRFC01000008	100	1641	Epimastigote	dSSR
PRFC01000008	2985	7585	Epimastigote	dSSR
PRFC01000008	9959	14804	Epimastigote	dSSR
PRFC01000008	70445	74832	Epimastigote	dSSR
PRFC01000008	75395	80594	Epimastigote	dSSR
PRFC01000008	118614	120339	Epimastigote	non_SSR
PRFC01000008	121247	127314	Epimastigote	non_SSR
PRFC01000008	128294	131322	Epimastigote	non_SSR
PRFC01000008	132098	132598	Epimastigote	non_SSR
PRFC01000008	133910	134627	Epimastigote	dSSR
PRFC01000008	198755	202875	Epimastigote	dSSR
PRFC01000008	203476	208378	Epimastigote	dSSR	monocistron
PRFC01000008	221074	224571	Epimastigote	dSSR	monocistron
PRFC01000008	225336	228631	Epimastigote	dSSR
PRFC01000008	230224	230724	Epimastigote	dSSR
PRFC01000008	277435	282100	Epimastigote	dSSR
PRFC01000008	283370	286545	Epimastigote	dSSR
PRFC01000008	300778	301420	Epimastigote	dSSR
PRFC01000008	302564	306881	Epimastigote	dSSR
PRFC01000008	308381	311810	Epimastigote	dSSR
PRFC01000008	349903	350540	Epimastigote	dSSR
PRFC01000008	351399	355636	Epimastigote	dSSR
PRFC01000008	356688	360566	Epimastigote	dSSR
PRFC01000008	431526	440211	Epimastigote	dSSR
PRFC01000008	440453	440953	Epimastigote	dSSR
PRFC01000008	497990	500522	Epimastigote	non_SSR	Close to conserved&disrupted
PRFC01000008	510111	510611	Epimastigote	dSSR
PRFC01000008	520127	529200	Epimastigote	dSSR
PRFC01000008	553586	564187	Epimastigote	dSSR
PRFC01000008	617644	621512	Epimastigote	dSSR
PRFC01000008	622238	626533	Epimastigote	dSSR
PRFC01000008	659036	666582	Epimastigote	dSSR
PRFC01000008	720332	720832	Epimastigote	non_SSR	Close to conserved&disrupted
PRFC01000008	745261	745761	Epimastigote	non_SSR	Close to conserved&disrupted
PRFC01000008	748046	751124	Epimastigote	dSSR
PRFC01000008	751755	756617	Epimastigote	dSSR
PRFC01000008	792091	792591	Epimastigote	cSSR
PRFC01000008	815722	816222	Epimastigote	non_SSR	Close to conserved&disrupted
PRFC01000008	823884	832763	Epimastigote	dSSR
PRFC01000009	114159	114659	Epimastigote	non_SSR
PRFC01000009	198943	204608	Epimastigote	dSSR
PRFC01000009	208885	212718	Epimastigote	dSSR
PRFC01000009	653868	655259	Epimastigote	dSSR
PRFC01000009	657921	661978	Epimastigote	dSSR
PRFC01000010	225937	231483	Epimastigote	non_SSR
PRFC01000010	241095	244245	Epimastigote	dSSR
PRFC01000010	318177	318677	Epimastigote	non_SSR
PRFC01000010	353155	353655	Epimastigote	non_SSR
PRFC01000010	522806	530900	Epimastigote	dSSR
PRFC01000010	772715	775846	Epimastigote	dSSR
PRFC01000011	17536	18036	Epimastigote	non_SSR	Close to conserved&disrupted
PRFC01000011	33301	33801	Epimastigote	non_SSR	Close to conserved&disrupted
PRFC01000011	47463	50415	Epimastigote	dSSR
PRFC01000011	51983	55019	Epimastigote	dSSR
PRFC01000011	66391	66891	Epimastigote	non_SSR
PRFC01000011	239216	239716	Epimastigote	non_SSR	Close to conserved&disrupted
PRFC01000011	354014	354514	Epimastigote	non_SSR
PRFC01000011	377016	381558	Epimastigote	non_SSR
PRFC01000011	399667	401374	Epimastigote	dSSR
PRFC01000011	402056	402850	Epimastigote	dSSR
PRFC01000011	404063	404563	Epimastigote	dSSR
PRFC01000011	739214	743255	Epimastigote	dSSR
PRFC01000011	745173	747615	Epimastigote	dSSR
PRFC01000012	31866	32366	Epimastigote	non_SSR	Close to conserved&disrupted
PRFC01000012	61179	65443	Epimastigote	dSSR
PRFC01000012	66000	71736	Epimastigote	dSSR
PRFC01000012	334811	335311	Epimastigote	non_SSR
PRFC01000012	519664	524660	Epimastigote	dSSR
PRFC01000012	526172	528131	Epimastigote	dSSR
PRFC01000013	313095	320041	Epimastigote	dSSR
PRFC01000013	485212	487882	Epimastigote	dSSR	monocistron_tDNA
PRFC01000013	488487	490873	Epimastigote	dSSR	monocistron_tDNA
PRFC01000013	491534	492034	Epimastigote	dSSR	monocistron_tDNA
PRFC01000013	719794	720973	Epimastigote	dSSR
PRFC01000013	721902	724641	Epimastigote	dSSR
PRFC01000014	80202	88099	Epimastigote	dSSR
PRFC01000014	199208	199708	Epimastigote	non_SSR
PRFC01000014	694895	695395	Epimastigote	dSSR	snoDNA
PRFC01000014	695897	698032	Epimastigote	dSSR	snoDNA
PRFC01000014	698503	699147	Epimastigote	dSSR	snoDNA
PRFC01000014	699440	703383	Epimastigote	dSSR	snoDNA
PRFC01000015	26468	26968	Epimastigote	non_SSR	Close to conserved&disrupted
PRFC01000015	83860	84360	Epimastigote	non_SSR	Close to conserved&disrupted
PRFC01000015	123660	130756	Epimastigote	dSSR	monocistron_snoDNA
PRFC01000015	234241	234741	Epimastigote	non_SSR	snoDNA
PRFC01000015	258346	258846	Epimastigote	non_SSR
PRFC01000015	287495	291729	Epimastigote	dSSR
PRFC01000015	350643	358088	Epimastigote	dSSR
PRFC01000016	36804	37554	Epimastigote	dSSR
PRFC01000016	38353	46469	Epimastigote	dSSR
PRFC01000016	47018	47873	Epimastigote	dSSR
PRFC01000016	60712	63533	Epimastigote	dSSR	polycistron_tDNA
PRFC01000016	112825	115245	Epimastigote	dSSR
PRFC01000016	117659	120199	Epimastigote	dSSR
PRFC01000016	122742	123382	Epimastigote	dSSR
PRFC01000016	124639	125762	Epimastigote	dSSR
PRFC01000016	162480	166340	Epimastigote	dSSR
PRFC01000016	208232	208732	Epimastigote	dSSR
PRFC01000016	269485	273586	Epimastigote	dSSR
PRFC01000016	275367	275867	Epimastigote	dSSR
PRFC01000016	277023	280675	Epimastigote	dSSR
PRFC01000016	283562	284062	Epimastigote	dSSR
PRFC01000016	297971	301204	Epimastigote	dSSR
PRFC01000016	302518	303246	Epimastigote	dSSR
PRFC01000016	304666	308296	Epimastigote	dSSR
PRFC01000016	337144	341458	Epimastigote	dSSR
PRFC01000016	344053	347850	Epimastigote	dSSR
PRFC01000016	382749	383249	Epimastigote	non_SSR	Close to conserved&disrupted
PRFC01000016	432001	435072	Epimastigote	dSSR	monocistron_tDNA
PRFC01000016	436577	441745	Epimastigote	dSSR	monocistron_tDNA
PRFC01000017	14557	15057	Epimastigote	non_SSR	Close to conserved&disrupted
PRFC01000017	148746	149246	Epimastigote	non_SSR
PRFC01000017	168252	172498	Epimastigote	non_SSR
PRFC01000017	188882	192917	Epimastigote	dSSR
PRFC01000017	193437	193937	Epimastigote	dSSR
PRFC01000017	328203	329300	Epimastigote	dSSR
PRFC01000017	330090	334517	Epimastigote	dSSR
PRFC01000017	336849	342532	Epimastigote	dSSR
PRFC01000017	343989	344489	Epimastigote	dSSR
PRFC01000017	347096	347596	Epimastigote	dSSR
PRFC01000017	376113	386583	Epimastigote	dSSR
PRFC01000017	417540	418040	Epimastigote	dSSR
PRFC01000017	419609	422627	Epimastigote	dSSR
PRFC01000017	443963	448497	Epimastigote	dSSR
PRFC01000017	452428	457968	Epimastigote	non_SSR
PRFC01000017	478772	479272	Epimastigote	non_SSR	Close to conserved&disrupted
PRFC01000017	495673	496317	Epimastigote	non_SSR	Close to conserved&disrupted
PRFC01000017	498981	508487	Epimastigote	dSSR
PRFC01000017	592175	595539	Epimastigote	dSSR
PRFC01000017	597543	602154	Epimastigote	dSSR
PRFC01000018	35422	36073	Epimastigote	non_SSR
PRFC01000018	241052	247629	Epimastigote	dSSR
PRFC01000018	248965	250739	Epimastigote	dSSR
PRFC01000018	385392	385892	Epimastigote	non_SSR
PRFC01000018	565971	575479	Epimastigote	dSSR
PRFC01000019	283102	288055	Epimastigote	non_SSR
PRFC01000019	614379	617675	Epimastigote	non_SSR	polycistron_tDNA
PRFC01000020	171066	171566	Epimastigote	non_SSR
PRFC01000020	236894	245214	Epimastigote	dSSR
PRFC01000020	263573	264073	Epimastigote	non_SSR	Close to conserved&disrupted
PRFC01000020	267530	268030	Epimastigote	non_SSR	Close to conserved&disrupted
PRFC01000020	272859	273359	Epimastigote	non_SSR	Close to conserved&disrupted
PRFC01000020	320567	325122	Epimastigote	dSSR
PRFC01000020	325923	326601	Epimastigote	dSSR
PRFC01000020	326744	327244	Epimastigote	dSSR
PRFC01000020	328933	333062	Epimastigote	dSSR
PRFC01000020	354218	359258	Epimastigote	dSSR
PRFC01000020	360649	365843	Epimastigote	dSSR
PRFC01000020	455004	464137	Epimastigote	dSSR
PRFC01000020	467674	468174	Epimastigote	non_SSR	Close to conserved&disrupted
PRFC01000020	527943	528632	Epimastigote	dSSR
PRFC01000020	529429	537283	Epimastigote	dSSR
PRFC01000020	602572	603072	Epimastigote	dSSR
PRFC01000020	606878	608845	Epimastigote	dSSR
PRFC01000020	609334	610833	Epimastigote	dSSR
PRFC01000020	612661	616252	Epimastigote	dSSR
PRFC01000020	618266	618917	Epimastigote	dSSR
PRFC01000020	634558	638172	Epimastigote	non_SSR	Close to conserved&disrupted
PRFC01000021	296106	300642	Epimastigote
PRFC01000021	323447	333082	Epimastigote
PRFC01000021	333306	333806	Epimastigote
PRFC01000021	474526	475026	Epimastigote
PRFC01000021	536600	537100	Epimastigote
PRFC01000021	567917	568417	Epimastigote
PRFC01000022	253129	253879	Epimastigote
PRFC01000022	254899	257334	Epimastigote
PRFC01000022	257999	262311	Epimastigote
PRFC01000022	436353	440508	Epimastigote
PRFC01000022	448657	453322	Epimastigote
PRFC01000022	486672	487172	Epimastigote
PRFC01000022	496760	497260	Epimastigote
PRFC01000022	529052	529693	Epimastigote
PRFC01000023	26582	29670	Epimastigote
PRFC01000023	253108	253608	Epimastigote
PRFC01000023	334898	335398	Epimastigote
PRFC01000023	339036	341964	Epimastigote
PRFC01000023	393678	395955	Epimastigote
PRFC01000023	492155	497024	Epimastigote
PRFC01000023	497857	501551	Epimastigote
PRFC01000024	76471	85809	Epimastigote
PRFC01000024	179273	182108	Epimastigote
PRFC01000024	231766	237422	Epimastigote
PRFC01000024	237720	238665	Epimastigote
PRFC01000024	484781	485281	Epimastigote
PRFC01000025	2503	3642	Epimastigote
PRFC01000025	4241	11432	Epimastigote
PRFC01000025	495932	496432	Epimastigote
PRFC01000026	28492	37406	Epimastigote
PRFC01000026	95385	96823	Epimastigote
PRFC01000026	97518	103071	Epimastigote
PRFC01000026	464017	469116	Epimastigote
PRFC01000026	469954	470454	Epimastigote
PRFC01000026	471338	471838	Epimastigote
PRFC01000027	137600	141084	Epimastigote
PRFC01000027	142062	145750	Epimastigote
PRFC01000027	146923	147561	Epimastigote
PRFC01000027	194511	195011	Epimastigote
PRFC01000027	234623	235123	Epimastigote
PRFC01000027	346313	346813	Epimastigote
PRFC01000027	383648	388525	Epimastigote
PRFC01000027	389396	393845	Epimastigote
PRFC01000027	430500	431000	Epimastigote
PRFC01000027	431787	438708	Epimastigote
PRFC01000028	42808	46881	Epimastigote
PRFC01000028	47854	50762	Epimastigote
PRFC01000028	51333	51833	Epimastigote
PRFC01000028	87033	87533	Epimastigote
PRFC01000029	271324	274785	Epimastigote
PRFC01000030	63750	67849	Epimastigote
PRFC01000030	70251	75034	Epimastigote
PRFC01000030	83399	83899	Epimastigote
PRFC01000030	137948	147944	Epimastigote
PRFC01000030	195605	205889	Epimastigote
PRFC01000030	280968	281468	Epimastigote
PRFC01000030	282474	287191	Epimastigote
PRFC01000030	287772	290716	Epimastigote
PRFC01000030	291264	292389	Epimastigote
PRFC01000030	324973	325598	Epimastigote
PRFC01000030	326000	326500	Epimastigote
PRFC01000030	362772	363272	Epimastigote
PRFC01000030	430882	440427	Epimastigote
PRFC01000031	14019	17631	Epimastigote
PRFC01000031	57588	58088	Epimastigote
PRFC01000031	113207	116873	Epimastigote
PRFC01000031	162883	166540	Epimastigote
PRFC01000031	168775	169827	Epimastigote
PRFC01000031	170328	172506	Epimastigote
PRFC01000031	335682	336182	Epimastigote
PRFC01000031	415192	423526	Epimastigote
PRFC01000032	66589	71460	Epimastigote
PRFC01000032	93959	97841	Epimastigote
PRFC01000032	396741	397241	Epimastigote
PRFC01000033	135711	136211	Epimastigote
PRFC01000033	208745	211887	Epimastigote
PRFC01000034	205988	213504	Epimastigote
PRFC01000035	169793	171646	Epimastigote
PRFC01000035	173170	175021	Epimastigote
PRFC01000035	177707	179040	Epimastigote
PRFC01000035	331764	338350	Epimastigote
PRFC01000036	88906	89537	Epimastigote
PRFC01000036	90248	98417	Epimastigote
PRFC01000036	99284	99784	Epimastigote
PRFC01000036	112373	112873	Epimastigote
PRFC01000036	136726	137226	Epimastigote
PRFC01000036	320084	325100	Epimastigote
PRFC01000036	448192	448692	Epimastigote
PRFC01000037	76670	80540	Epimastigote
PRFC01000037	358060	362213	Epimastigote
PRFC01000037	371620	373612	Epimastigote
PRFC01000038	220826	221326	Epimastigote
PRFC01000038	259489	263496	Epimastigote
PRFC01000038	335305	335805	Epimastigote
PRFC01000038	337972	338472	Epimastigote
PRFC01000039	74681	79955	Epimastigote
PRFC01000039	92082	95708	Epimastigote
PRFC01000039	255871	256371	Epimastigote
PRFC01000039	256487	264787	Epimastigote
PRFC01000039	358084	358584	Epimastigote
PRFC01000040	78471	87627	Epimastigote
PRFC01000040	190848	191348	Epimastigote
PRFC01000041	196575	201000	Epimastigote
PRFC01000041	212452	217784	Epimastigote
PRFC01000041	379184	379684	Epimastigote
PRFC01000042	39984	43769	Epimastigote
PRFC01000042	287314	287814	Epimastigote
PRFC01000042	367391	370871	Epimastigote
PRFC01000042	371521	375226	Epimastigote
PRFC01000043	103511	104011	Epimastigote
PRFC01000043	104446	112926	Epimastigote
PRFC01000043	228063	231382	Epimastigote
PRFC01000043	232375	234305	Epimastigote
PRFC01000044	10714	19984	Epimastigote
PRFC01000044	137366	142307	Epimastigote
PRFC01000044	339797	340297	Epimastigote
PRFC01000045	20467	20967	Epimastigote
PRFC01000045	29820	31402	Epimastigote
PRFC01000045	32616	34291	Epimastigote
PRFC01000045	35010	37077	Epimastigote
PRFC01000045	267899	274277	Epimastigote
PRFC01000045	275236	275736	Epimastigote
PRFC01000045	313998	314498	Epimastigote
PRFC01000046	157249	162373	Epimastigote
PRFC01000046	162964	163589	Epimastigote
PRFC01000046	164181	165804	Epimastigote
PRFC01000046	199691	208555	Epimastigote
PRFC01000046	222176	222676	Epimastigote
PRFC01000046	231950	239946	Epimastigote
PRFC01000046	289343	291866	Epimastigote
PRFC01000047	134585	135744	Epimastigote
PRFC01000047	136509	139404	Epimastigote
PRFC01000047	152834	157283	Epimastigote
PRFC01000047	262056	262556	Epimastigote
PRFC01000048	15542	19497	Epimastigote
PRFC01000048	20384	24286	Epimastigote
PRFC01000048	163913	164413	Epimastigote
PRFC01000048	173000	178233	Epimastigote
PRFC01000049	179815	184026	Epimastigote
PRFC01000049	186526	187026	Epimastigote
PRFC01000049	199683	200183	Epimastigote
PRFC01000049	320752	328078	Epimastigote
PRFC01000050	171323	172091	Epimastigote
PRFC01000050	173184	176752	Epimastigote
PRFC01000050	189343	194207	Epimastigote
PRFC01000051	88202	92845	Epimastigote
PRFC01000051	239154	243058	Epimastigote
PRFC01000051	243625	247250	Epimastigote
PRFC01000051	264898	265398	Epimastigote
PRFC01000051	268325	269336	Epimastigote
PRFC01000051	325523	326023	Epimastigote
PRFC01000051	326913	327413	Epimastigote
PRFC01000051	329326	331885	Epimastigote
PRFC01000051	334127	335281	Epimastigote
PRFC01000053	199189	203158	Epimastigote
PRFC01000053	226262	234499	Epimastigote
PRFC01000053	242133	242633	Epimastigote
PRFC01000054	35499	35999	Epimastigote
PRFC01000054	291386	291886	Epimastigote
PRFC01000054	292695	294566	Epimastigote
PRFC01000054	319913	320618	Epimastigote
PRFC01000055	18443	18943	Epimastigote
PRFC01000056	267545	268184	Epimastigote
PRFC01000056	269181	272066	Epimastigote
PRFC01000056	285046	285546	Epimastigote
PRFC01000056	293828	298394	Epimastigote
PRFC01000056	299018	304978	Epimastigote
PRFC01000056	309271	309771	Epimastigote
PRFC01000057	8296	8796	Epimastigote
PRFC01000057	106135	113647	Epimastigote
PRFC01000057	324877	325377	Epimastigote
PRFC01000057	327372	330706	Epimastigote
PRFC01000058	94702	99191	Epimastigote
PRFC01000058	118716	120662	Epimastigote
PRFC01000058	124545	126664	Epimastigote
PRFC01000058	128541	132166	Epimastigote
PRFC01000058	283517	284017	Epimastigote
PRFC01000058	284234	284734	Epimastigote
PRFC01000058	298691	299618	Epimastigote
PRFC01000059	243711	249897	Epimastigote
PRFC01000059	297710	298210	Epimastigote
PRFC01000060	80422	87943	Epimastigote
PRFC01000061	21447	21947	Epimastigote
PRFC01000061	144474	144974	Epimastigote
PRFC01000061	198070	202335	Epimastigote
PRFC01000061	293890	298541	Epimastigote
PRFC01000061	299175	303828	Epimastigote
PRFC01000063	242007	246571	Epimastigote
PRFC01000064	94389	97961	Epimastigote
PRFC01000064	171189	171689	Epimastigote
PRFC01000065	15563	20268	Epimastigote
PRFC01000065	20773	23614	Epimastigote
PRFC01000065	150701	151201	Epimastigote
PRFC01000065	167098	167598	Epimastigote
PRFC01000065	215720	217190	Epimastigote
PRFC01000065	218409	220858	Epimastigote
PRFC01000065	222564	223211	Epimastigote
PRFC01000065	224498	228129	Epimastigote
PRFC01000065	271359	274899	Epimastigote
PRFC01000065	276199	279335	Epimastigote
PRFC01000066	21731	22427	Epimastigote
PRFC01000066	51614	52114	Epimastigote
PRFC01000066	52786	54656	Epimastigote
PRFC01000066	55295	60445	Epimastigote
PRFC01000067	48141	48641	Epimastigote
PRFC01000067	49326	53652	Epimastigote
PRFC01000067	121444	127053	Epimastigote
PRFC01000067	127744	133117	Epimastigote
PRFC01000067	174329	174829	Epimastigote
PRFC01000067	198628	200686	Epimastigote
PRFC01000067	201272	203793	Epimastigote
PRFC01000067	204644	209877	Epimastigote
PRFC01000067	235348	235848	Epimastigote
PRFC01000067	237386	246481	Epimastigote
PRFC01000068	201331	206474	Epimastigote
PRFC01000068	217409	222043	Epimastigote
PRFC01000069	39671	40171	Epimastigote
PRFC01000069	179994	180494	Epimastigote
PRFC01000069	237180	237680	Epimastigote
PRFC01000069	238395	239474	Epimastigote
PRFC01000069	240436	245559	Epimastigote
PRFC01000070	87952	88607	Epimastigote
PRFC01000070	89655	92532	Epimastigote
PRFC01000070	247933	249554	Epimastigote
PRFC01000070	250060	251830	Epimastigote
PRFC01000070	254170	259577	Epimastigote
PRFC01000072	55583	59277	Epimastigote
PRFC01000072	214137	214637	Epimastigote
PRFC01000072	239921	243081	Epimastigote
PRFC01000072	243766	244266	Epimastigote
PRFC01000072	244789	248281	Epimastigote
PRFC01000073	73328	73828	Epimastigote
PRFC01000073	74889	78972	Epimastigote
PRFC01000073	122542	123042	Epimastigote
PRFC01000074	17406	17906	Epimastigote
PRFC01000074	106113	106613	Epimastigote
PRFC01000074	115123	115623	Epimastigote
PRFC01000074	118120	119867	Epimastigote
PRFC01000074	119946	125242	Epimastigote
PRFC01000074	155181	155681	Epimastigote
PRFC01000075	76398	79755	Epimastigote
PRFC01000075	80912	84718	Epimastigote
PRFC01000075	172073	172573	Epimastigote
PRFC01000075	173329	181000	Epimastigote
PRFC01000075	299391	299891	Epimastigote
PRFC01000075	301236	301861	Epimastigote
PRFC01000075	301931	302884	Epimastigote
PRFC01000076	166268	170372	Epimastigote
PRFC01000076	171752	175035	Epimastigote
PRFC01000076	175690	176190	Epimastigote
PRFC01000076	241096	241596	Epimastigote
PRFC01000076	255663	259583	Epimastigote
PRFC01000076	260964	266030	Epimastigote
PRFC01000077	47660	48160	Epimastigote
PRFC01000078	121949	125185	Epimastigote
PRFC01000078	140728	145747	Epimastigote
PRFC01000078	223411	223911	Epimastigote
PRFC01000078	246661	247161	Epimastigote
PRFC01000079	23628	24621	Epimastigote
PRFC01000079	25167	27355	Epimastigote
PRFC01000079	277034	285339	Epimastigote
PRFC01000079	289430	289930	Epimastigote
PRFC01000080	5322	5822	Epimastigote
PRFC01000080	6456	17155	Epimastigote
PRFC01000081	76844	77344	Epimastigote
PRFC01000081	233052	234211	Epimastigote
PRFC01000081	241049	241549	Epimastigote
PRFC01000082	125032	125532	Epimastigote
PRFC01000082	160068	166398	Epimastigote
PRFC01000082	167432	168070	Epimastigote
PRFC01000083	20726	29568	Epimastigote
PRFC01000084	139619	140119	Epimastigote
PRFC01000084	176123	176623	Epimastigote
PRFC01000084	267777	268277	Epimastigote
PRFC01000085	19971	20471	Epimastigote
PRFC01000085	111022	115180	Epimastigote
PRFC01000085	115920	119647	Epimastigote
PRFC01000085	184786	193473	Epimastigote
PRFC01000085	232205	232705	Epimastigote
PRFC01000086	1031	1531	Epimastigote
PRFC01000086	2648	3148	Epimastigote
PRFC01000086	4604	6335	Epimastigote
PRFC01000086	11079	11579	Epimastigote
PRFC01000086	66183	73150	Epimastigote
PRFC01000086	73792	74763	Epimastigote
PRFC01000086	123880	124515	Epimastigote
PRFC01000086	126805	127305	Epimastigote
PRFC01000086	143647	150551	Epimastigote
PRFC01000086	151758	152258	Epimastigote
PRFC01000086	154588	155088	Epimastigote
PRFC01000086	183624	184124	Epimastigote
PRFC01000086	224736	228849	Epimastigote
PRFC01000086	230894	232246	Epimastigote
PRFC01000086	232900	234525	Epimastigote
PRFC01000087	3920	9902	Epimastigote
PRFC01000088	38145	41887	Epimastigote
PRFC01000088	43509	47048	Epimastigote
PRFC01000088	113713	117615	Epimastigote
PRFC01000088	135547	138560	Epimastigote
PRFC01000088	139201	140820	Epimastigote
PRFC01000088	147795	148295	Epimastigote
PRFC01000088	224311	224811	Epimastigote
PRFC01000089	123705	128269	Epimastigote
PRFC01000089	139737	144729	Epimastigote
PRFC01000091	31598	35390	Epimastigote
PRFC01000091	76862	83593	Epimastigote
PRFC01000091	84547	85979	Epimastigote
PRFC01000091	227073	230128	Epimastigote
PRFC01000092	160775	165287	Epimastigote
PRFC01000092	173859	179247	Epimastigote
PRFC01000093	45073	49091	Epimastigote
PRFC01000093	65587	66087	Epimastigote
PRFC01000093	70442	70942	Epimastigote
PRFC01000094	95299	96291	Epimastigote
PRFC01000094	96915	99456	Epimastigote
PRFC01000094	120358	120858	Epimastigote
PRFC01000094	185655	187089	Epimastigote
PRFC01000094	187738	188238	Epimastigote
PRFC01000094	193803	197556	Epimastigote
PRFC01000095	73398	73898	Epimastigote
PRFC01000095	117101	119448	Epimastigote
PRFC01000095	119572	121258	Epimastigote
PRFC01000095	183175	183675	Epimastigote
PRFC01000096	9916	15130	Epimastigote
PRFC01000096	198731	199231	Epimastigote
PRFC01000097	174287	177144	Epimastigote
PRFC01000097	184098	184598	Epimastigote
PRFC01000099	184356	193287	Epimastigote
PRFC01000099	218572	219072	Epimastigote
PRFC01000099	230700	231200	Epimastigote
PRFC01000100	12338	17442	Epimastigote
PRFC01000100	27829	31834	Epimastigote
PRFC01000101	24436	25234	Epimastigote
PRFC01000101	26184	30070	Epimastigote
PRFC01000101	31135	31911	Epimastigote
PRFC01000101	32460	33405	Epimastigote
PRFC01000101	91866	92537	Epimastigote
PRFC01000101	191663	192163	Epimastigote
PRFC01000102	76456	81663	Epimastigote
PRFC01000103	135927	140573	Epimastigote
PRFC01000103	141655	142430	Epimastigote
PRFC01000104	104076	105912	Epimastigote
PRFC01000104	106732	110418	Epimastigote
PRFC01000104	111268	112033	Epimastigote
PRFC01000104	227983	229123	Epimastigote
PRFC01000105	112496	116675	Epimastigote
PRFC01000105	135196	137340	Epimastigote
PRFC01000105	138309	138809	Epimastigote
PRFC01000105	139605	140105	Epimastigote
PRFC01000105	196841	197341	Epimastigote
PRFC01000106	98916	99416	Epimastigote
PRFC01000107	18061	18561	Epimastigote
PRFC01000107	116633	124302	Epimastigote
PRFC01000108	90998	91498	Epimastigote
PRFC01000108	118785	119285	Epimastigote
PRFC01000108	140106	144699	Epimastigote
PRFC01000108	145476	147679	Epimastigote
PRFC01000110	39255	39884	Epimastigote
PRFC01000110	62705	63614	Epimastigote
PRFC01000110	64335	66611	Epimastigote
PRFC01000110	121038	124382	Epimastigote
PRFC01000111	38784	39284	Epimastigote
PRFC01000112	38271	38771	Epimastigote
PRFC01000113	10072	10572	Epimastigote
PRFC01000113	33550	38242	Epimastigote
PRFC01000113	38331	41673	Epimastigote
PRFC01000113	83025	83525	Epimastigote
PRFC01000114	11163	18880	Epimastigote
PRFC01000114	73434	73934	Epimastigote
PRFC01000114	198802	199302	Epimastigote
PRFC01000115	151776	152276	Epimastigote
PRFC01000115	191263	195244	Epimastigote
PRFC01000115	196594	197094	Epimastigote
PRFC01000118	10527	14063	Epimastigote
PRFC01000118	16084	20806	Epimastigote
PRFC01000118	41520	42020	Epimastigote
PRFC01000118	42755	45269	Epimastigote
PRFC01000118	48929	49429	Epimastigote
PRFC01000118	63854	64746	Epimastigote
PRFC01000118	67423	71463	Epimastigote
PRFC01000118	73267	73892	Epimastigote
PRFC01000118	119707	123926	Epimastigote
PRFC01000118	126200	128722	Epimastigote
PRFC01000118	139461	144901	Epimastigote
PRFC01000118	171560	172060	Epimastigote
PRFC01000118	177193	181405	Epimastigote
PRFC01000118	183458	188060	Epimastigote
PRFC01000119	49734	50234	Epimastigote
PRFC01000119	55040	59300	Epimastigote
PRFC01000119	62888	66742	Epimastigote
PRFC01000119	124750	125250	Epimastigote
PRFC01000119	148176	157054	Epimastigote
PRFC01000121	86683	87183	Epimastigote
PRFC01000121	87709	89958	Epimastigote
PRFC01000121	91199	95146	Epimastigote
PRFC01000121	109811	110311	Epimastigote
PRFC01000122	12688	13188	Epimastigote
PRFC01000122	91820	99126	Epimastigote
PRFC01000123	155780	159049	Epimastigote
PRFC01000123	159576	161758	Epimastigote
PRFC01000123	163050	163550	Epimastigote
PRFC01000124	74754	76403	Epimastigote
PRFC01000124	76558	77058	Epimastigote
PRFC01000124	77822	79315	Epimastigote
PRFC01000126	130645	136787	Epimastigote
PRFC01000127	127177	132308	Epimastigote
PRFC01000127	149694	150194	Epimastigote
PRFC01000128	107809	111051	Epimastigote
PRFC01000128	136455	136955	Epimastigote
PRFC01000128	147602	152596	Epimastigote
PRFC01000128	153392	156649	Epimastigote
PRFC01000129	6694	10949	Epimastigote
PRFC01000129	17436	17936	Epimastigote
PRFC01000129	106824	108183	Epimastigote
PRFC01000129	126079	132881	Epimastigote
PRFC01000129	134196	138626	Epimastigote
PRFC01000131	115974	116474	Epimastigote
PRFC01000131	154836	161563	Epimastigote
PRFC01000132	9122	18765	Epimastigote
PRFC01000132	119006	119506	Epimastigote
PRFC01000132	123317	132510	Epimastigote
PRFC01000133	65945	68573	Epimastigote
PRFC01000134	169812	170312	Epimastigote
PRFC01000136	155663	158745	Epimastigote
PRFC01000137	79093	79593	Epimastigote
PRFC01000137	169922	173751	Epimastigote
PRFC01000139	132505	133005	Epimastigote
PRFC01000141	15985	20080	Epimastigote
PRFC01000141	38536	39036	Epimastigote
PRFC01000141	42270	46537	Epimastigote
PRFC01000142	3707	4207	Epimastigote
PRFC01000142	97743	98243	Epimastigote
PRFC01000142	101143	101643	Epimastigote
PRFC01000143	97502	104779	Epimastigote
PRFC01000144	101961	102888	Epimastigote
PRFC01000144	103500	111099	Epimastigote
PRFC01000145	47507	48007	Epimastigote
PRFC01000145	138262	139498	Epimastigote
PRFC01000145	140376	140876	Epimastigote
PRFC01000145	140942	143886	Epimastigote
PRFC01000145	145280	145780	Epimastigote
PRFC01000146	57469	66265	Epimastigote
PRFC01000147	67358	71765	Epimastigote
PRFC01000147	72620	73120	Epimastigote
PRFC01000147	138608	139108	Epimastigote
PRFC01000148	98153	106354	Epimastigote
PRFC01000149	47431	51338	Epimastigote
PRFC01000149	79985	83673	Epimastigote
PRFC01000150	2367	3653	Epimastigote
PRFC01000150	4579	5079	Epimastigote
PRFC01000150	5613	6113	Epimastigote
PRFC01000150	6312	6979	Epimastigote
PRFC01000151	20455	24652	Epimastigote
PRFC01000151	27199	27699	Epimastigote
PRFC01000151	28913	33473	Epimastigote
PRFC01000151	80447	80947	Epimastigote
PRFC01000151	86904	87404	Epimastigote
PRFC01000151	99176	99676	Epimastigote
PRFC01000151	101623	104526	Epimastigote
PRFC01000151	106233	109650	Epimastigote
PRFC01000151	112530	113169	Epimastigote
PRFC01000151	116853	117353	Epimastigote
PRFC01000152	89197	89697	Epimastigote
PRFC01000152	97479	97979	Epimastigote
PRFC01000152	116680	120995	Epimastigote
PRFC01000152	125506	126289	Epimastigote
PRFC01000152	127169	127669	Epimastigote
PRFC01000152	129702	130202	Epimastigote
PRFC01000153	94360	94860	Epimastigote
PRFC01000153	115722	118546	Epimastigote
PRFC01000153	130932	132989	Epimastigote
PRFC01000154	13951	14451	Epimastigote
PRFC01000157	43081	43581	Epimastigote
PRFC01000161	43557	45265	Epimastigote
PRFC01000161	47193	50947	Epimastigote
PRFC01000162	48308	48808	Epimastigote
PRFC01000162	53089	53589	Epimastigote
PRFC01000163	107	1358	Epimastigote
PRFC01000163	3281	3781	Epimastigote
PRFC01000163	65316	70004	Epimastigote
PRFC01000163	70602	75051	Epimastigote
PRFC01000163	129524	137943	Epimastigote
PRFC01000164	24207	27468	Epimastigote
PRFC01000164	79221	81037	Epimastigote
PRFC01000164	81859	82695	Epimastigote
PRFC01000165	9813	10313	Epimastigote
PRFC01000165	96546	97046	Epimastigote
PRFC01000166	1478	9641	Epimastigote
PRFC01000166	10153	10653	Epimastigote
PRFC01000166	19652	20152	Epimastigote
PRFC01000166	21822	22477	Epimastigote
PRFC01000166	80991	83777	Epimastigote
PRFC01000166	84382	87462	Epimastigote
PRFC01000166	88390	88890	Epimastigote
PRFC01000167	16139	16803	Epimastigote
PRFC01000167	17433	19465	Epimastigote
PRFC01000169	40050	40550	Epimastigote
PRFC01000169	42618	50636	Epimastigote
PRFC01000169	132954	133454	Epimastigote
PRFC01000171	35567	40533	Epimastigote
PRFC01000171	99130	107902	Epimastigote
PRFC01000173	119917	120417	Epimastigote
PRFC01000176	67122	70380	Epimastigote
PRFC01000176	71322	74206	Epimastigote
PRFC01000177	7717	10466	Epimastigote
PRFC01000177	11618	16769	Epimastigote
PRFC01000178	65787	66287	Epimastigote
PRFC01000179	50366	50866	Epimastigote
PRFC01000179	75923	76423	Epimastigote
PRFC01000182	105064	112626	Epimastigote
PRFC01000184	5798	6298	Epimastigote
PRFC01000184	8594	9094	Epimastigote
PRFC01000184	10015	14233	Epimastigote
PRFC01000184	48539	49039	Epimastigote
PRFC01000185	76346	76846	Epimastigote
PRFC01000187	29956	30591	Epimastigote
PRFC01000187	36403	40842	Epimastigote
PRFC01000189	35356	35856	Epimastigote
PRFC01000189	68425	68925	Epimastigote
PRFC01000190	29389	29889	Epimastigote
PRFC01000192	49291	57396	Epimastigote
PRFC01000194	19567	20067	Epimastigote
PRFC01000196	43970	44470	Epimastigote
PRFC01000196	55699	56199	Epimastigote
PRFC01000201	30497	30997	Epimastigote
PRFC01000202	37009	44263	Epimastigote
PRFC01000203	64001	64501	Epimastigote
PRFC01000204	40174	46073	Epimastigote
PRFC01000204	46603	48258	Epimastigote
PRFC01000204	48698	49198	Epimastigote
PRFC01000205	68957	69457	Epimastigote
PRFC01000205	72934	73739	Epimastigote
PRFC01000208	18394	25212	Epimastigote
PRFC01000208	25726	26352	Epimastigote
PRFC01000209	19156	19656	Epimastigote
PRFC01000209	27202	27702	Epimastigote
PRFC01000210	71884	72384	Epimastigote
PRFC01000211	25970	30546	Epimastigote
PRFC01000211	35089	35899	Epimastigote
PRFC01000211	78329	78829	Epimastigote
PRFC01000211	79978	83564	Epimastigote
PRFC01000215	48423	48923	Epimastigote
PRFC01000215	53212	53858	Epimastigote
PRFC01000216	80529	84621	Epimastigote
PRFC01000220	25225	25725	Epimastigote
PRFC01000220	29650	30150	Epimastigote
PRFC01000221	19655	22275	Epimastigote
PRFC01000221	23162	25144	Epimastigote
PRFC01000221	25645	27029	Epimastigote
PRFC01000223	23275	24785	Epimastigote
PRFC01000223	25544	26572	Epimastigote
PRFC01000223	86203	89637	Epimastigote
PRFC01000224	26470	27244	Epimastigote
PRFC01000226	61511	62136	Epimastigote
PRFC01000226	88963	92296	Epimastigote
PRFC01000230	24441	24941	Epimastigote
PRFC01000230	62700	63200	Epimastigote
PRFC01000231	68595	78335	Epimastigote
PRFC01000231	78886	79386	Epimastigote
PRFC01000234	33505	38824	Epimastigote
PRFC01000234	48174	48674	Epimastigote
PRFC01000234	52232	56244	Epimastigote
PRFC01000234	57822	58322	Epimastigote
PRFC01000236	22443	22943	Epimastigote
PRFC01000238	26444	26944	Epimastigote
PRFC01000240	22831	25355	Epimastigote
PRFC01000240	26221	26847	Epimastigote
PRFC01000240	27457	30941	Epimastigote
PRFC01000240	41100	41600	Epimastigote
PRFC01000240	43312	43812	Epimastigote
PRFC01000240	46369	46869	Epimastigote
PRFC01000240	73589	74089	Epimastigote
PRFC01000242	25383	30158	Epimastigote
PRFC01000242	44868	50638	Epimastigote
PRFC01000242	69593	70093	Epimastigote
PRFC01000243	52159	59887	Epimastigote
PRFC01000245	24802	25302	Epimastigote
PRFC01000245	56944	57444	Epimastigote
PRFC01000251	26467	29372	Epimastigote
PRFC01000255	58802	59302	Epimastigote
PRFC01000256	57738	61342	Epimastigote
PRFC01000256	61890	65409	Epimastigote
PRFC01000257	38745	39245	Epimastigote
PRFC01000258	46187	55179	Epimastigote
PRFC01000261	38692	46715	Epimastigote
PRFC01000264	45752	46252	Epimastigote
PRFC01000269	35401	40132	Epimastigote
PRFC01000269	40667	44371	Epimastigote
PRFC01000273	9656	10156	Epimastigote
PRFC01000273	32740	33240	Epimastigote
PRFC01000274	22748	30935	Epimastigote
PRFC01000275	16752	17252	Epimastigote
PRFC01000276	16038	23120	Epimastigote
PRFC01000276	23996	24651	Epimastigote
PRFC01000276	39270	39770	Epimastigote
PRFC01000278	27099	35426	Epimastigote
PRFC01000280	9852	13842	Epimastigote
PRFC01000280	24307	27805	Epimastigote
PRFC01000281	59894	63467	Epimastigote
PRFC01000284	40316	48269	Epimastigote
PRFC01000284	49055	49555	Epimastigote
PRFC01000285	25697	29655	Epimastigote
PRFC01000285	31012	32823	Epimastigote
PRFC01000287	14244	16087	Epimastigote
PRFC01000287	18414	21131	Epimastigote
PRFC01000287	22233	22733	Epimastigote
PRFC01000291	33537	34037	Epimastigote
PRFC01000292	14170	15069	Epimastigote
PRFC01000292	43612	46751	Epimastigote
PRFC01000292	46860	47645	Epimastigote
PRFC01000293	52442	52942	Epimastigote
PRFC01000299	4214	4714	Epimastigote
PRFC01000300	13514	14014	Epimastigote
PRFC01000313	18095	22289	Epimastigote
PRFC01000313	22590	23090	Epimastigote
PRFC01000315	7653	8153	Epimastigote
PRFC01000316	34464	34964	Epimastigote
PRFC01000317	2841	6683	Epimastigote
PRFC01000319	42490	42990	Epimastigote
PRFC01000320	3637	4137	Epimastigote
PRFC01000320	6742	8638	Epimastigote
PRFC01000321	25049	25876	Epimastigote
PRFC01000321	27216	29206	Epimastigote
PRFC01000321	30079	34516	Epimastigote
PRFC01000323	30919	31419	Epimastigote
PRFC01000323	32779	39194	Epimastigote
PRFC01000324	6542	10377	Epimastigote
PRFC01000324	20451	23541	Epimastigote
PRFC01000333	41343	48239	Epimastigote
PRFC01000344	26633	27133	Epimastigote
PRFC01000348	16501	17001	Epimastigote
PRFC01000350	23418	23918	Epimastigote
PRFC01000357	11464	14066	Epimastigote
PRFC01000357	14829	16136	Epimastigote
PRFC01000357	16567	19236	Epimastigote
PRFC01000357	19951	20451	Epimastigote
PRFC01000357	23828	24328	Epimastigote
PRFC01000359	4367	13448	Epimastigote
PRFC01000370	34017	34517	Epimastigote
PRFC01000371	18768	19268	Epimastigote
PRFC01000373	25052	25836	Epimastigote
PRFC01000373	27956	28456	Epimastigote
PRFC01000382	3047	3763	Epimastigote
PRFC01000382	5257	5757	Epimastigote
PRFC01000382	14629	17989	Epimastigote
PRFC01000382	18618	22725	Epimastigote
PRFC01000385	19663	24811	Epimastigote
PRFC01000387	15974	19071	Epimastigote
PRFC01000387	19762	24756	Epimastigote
PRFC01000387	25127	25759	Epimastigote
PRFC01000390	21465	24386	Epimastigote
PRFC01000390	25665	26165	Epimastigote
PRFC01000400	14081	14581	Epimastigote
PRFC01000400	28849	29349	Epimastigote
PRFC01000411	23962	24462	Epimastigote
PRFC01000415	18387	18887	Epimastigote
PRFC01000426	5859	6359	Epimastigote
PRFC01000427	20480	20980	Epimastigote
PRFC01000437	13365	14016	Epimastigote
PRFC01000447	20740	24750	Epimastigote
PRFC01000447	25392	29405	Epimastigote
PRFC01000466	13604	18690	Epimastigote
PRFC01000466	19861	24052	Epimastigote
PRFC01000477	23999	26488	Epimastigote
PRFC01000478	12076	12827	Epimastigote
PRFC01000478	17798	18425	Epimastigote
PRFC01000485	6276	6776	Epimastigote
PRFC01000497	13712	14212	Epimastigote
PRFC01000497	18790	19290	Epimastigote
PRFC01000497	20428	25503	Epimastigote
PRFC01000517	7793	8293	Epimastigote
PRFC01000517	11212	12798	Epimastigote
PRFC01000523	19693	20193	Epimastigote
PRFC01000540	4436	4936	Epimastigote
PRFC01000544	9906	10406	Epimastigote
PRFC01000578	3321	3821	Epimastigote
PRFC01000597	15960	16460	Epimastigote
PRFC01000601	9586	10086	Epimastigote
PRFC01000768	3636	4275	Epimastigote
PRFC01001033	6685	7185	Epimastigote
PRFC01001076	2878	4664	Epimastigote
PRFC01001174	1628	2254	Epimastigote
PRFC01001191	528	1028	Epimastigote
PRFC01000001	563618	564118	TCT
PRFC01000001	926546	927597	TCT
PRFC01000001	928555	929055	TCT
PRFC01000001	930432	930932	TCT
PRFC01000001	1069999	1070970	TCT
PRFC01000002	371922	372422	TCT
PRFC01000002	699160	699660	TCT
PRFC01000002	1096775	1097275	TCT
PRFC01000003	87106	87606	TCT
PRFC01000003	107793	108293	TCT
PRFC01000003	113993	114493	TCT
PRFC01000003	301113	301834	TCT
PRFC01000003	332685	333185	TCT
PRFC01000003	334455	334955	TCT
PRFC01000003	360624	361124	TCT
PRFC01000003	638508	639008	TCT
PRFC01000003	679874	680657	TCT
PRFC01000003	685652	686152	TCT
PRFC01000003	715547	716047	TCT
PRFC01000003	716988	717919	TCT
PRFC01000003	723266	723766	TCT
PRFC01000003	841899	842399	TCT
PRFC01000003	911071	911571	TCT
PRFC01000003	914278	914778	TCT
PRFC01000003	1013615	1014115	TCT
PRFC01000004	33150	33650	TCT
PRFC01000004	193567	194067	TCT
PRFC01000004	234611	235947	TCT
PRFC01000004	381157	381657	TCT
PRFC01000004	454457	454957	TCT
PRFC01000004	480872	481372	TCT
PRFC01000004	540385	540885	TCT
PRFC01000004	547797	548297	TCT
PRFC01000004	576751	577251	TCT
PRFC01000004	822408	822908	TCT
PRFC01000004	830511	831011	TCT
PRFC01000004	834404	834904	TCT
PRFC01000004	872994	873814	TCT
PRFC01000005	16553	17186	TCT
PRFC01000005	125536	126036	TCT
PRFC01000005	147136	147766	TCT
PRFC01000005	152340	152978	TCT
PRFC01000005	353585	354085	TCT
PRFC01000005	381642	382142	TCT
PRFC01000005	442941	443805	TCT
PRFC01000005	447393	448045	TCT
PRFC01000005	472789	473659	TCT
PRFC01000005	766167	766667	TCT
PRFC01000005	779011	779511	TCT
PRFC01000005	785713	786213	TCT
PRFC01000005	812936	813814	TCT
PRFC01000005	915908	916633	TCT
PRFC01000005	926471	926971	TCT
PRFC01000006	375681	376181	TCT
PRFC01000006	453257	453757	TCT
PRFC01000006	562380	563011	TCT
PRFC01000006	667091	667591	TCT
PRFC01000007	26662	27162	TCT
PRFC01000007	99334	99834	TCT
PRFC01000007	145895	146395	TCT
PRFC01000007	169478	169978	TCT
PRFC01000007	631943	632443	TCT
PRFC01000007	865772	866456	TCT
PRFC01000008	15672	16172	TCT
PRFC01000008	72338	73247	TCT
PRFC01000008	77157	77657	TCT
PRFC01000008	79124	79624	TCT
PRFC01000008	90881	91532	TCT
PRFC01000008	130166	130666	TCT
PRFC01000008	201292	201792	TCT
PRFC01000008	203918	204418	TCT
PRFC01000008	223042	223542	TCT
PRFC01000008	352846	353471	TCT
PRFC01000008	357321	357821	TCT
PRFC01000008	364818	365318	TCT
PRFC01000008	432768	433268	TCT
PRFC01000008	444510	445010	TCT
PRFC01000008	557527	558027	TCT
PRFC01000008	559861	560361	TCT
PRFC01000008	604227	604873	TCT
PRFC01000008	640676	641176	TCT
PRFC01000008	663937	664437	TCT
PRFC01000008	696846	697346	TCT
PRFC01000008	826662	827886	TCT
PRFC01000009	200515	201534	TCT
PRFC01000009	209596	210096	TCT
PRFC01000009	312422	313052	TCT
PRFC01000009	658437	659071	TCT
PRFC01000010	66366	66866	TCT
PRFC01000010	228664	229164	TCT
PRFC01000010	242024	242910	TCT
PRFC01000010	243626	244535	TCT
PRFC01000010	773002	773862	TCT
PRFC01000011	14023	14523	TCT
PRFC01000011	53207	53979	TCT
PRFC01000011	542456	542956	TCT
PRFC01000011	626007	626507	TCT
PRFC01000011	768571	769071	TCT
PRFC01000012	32429	32929	TCT
PRFC01000012	64623	65471	TCT
PRFC01000012	66564	67064	TCT
PRFC01000012	68525	69025	TCT
PRFC01000012	523163	523801	TCT
PRFC01000013	317023	317523	TCT
PRFC01000013	487182	487682	TCT
PRFC01000013	489518	490018	TCT
PRFC01000013	626186	626879	TCT
PRFC01000014	82504	83004	TCT
PRFC01000014	85281	85781	TCT
PRFC01000014	699992	700492	TCT
PRFC01000015	128875	129375	TCT
PRFC01000015	355698	356198	TCT
PRFC01000015	392195	392695	TCT
PRFC01000015	628633	629133	TCT
PRFC01000016	44187	45342	TCT
PRFC01000016	61016	61516	TCT
PRFC01000016	191404	191904	TCT
PRFC01000016	212339	212839	TCT
PRFC01000016	259339	259839	TCT
PRFC01000016	345511	347057	TCT
PRFC01000016	432976	433476	TCT
PRFC01000016	436939	437759	TCT
PRFC01000016	438656	439156	TCT
PRFC01000017	86676	87176	TCT
PRFC01000017	121492	121992	TCT
PRFC01000017	171401	172027	TCT
PRFC01000017	275077	275577	TCT
PRFC01000017	327526	328026	TCT
PRFC01000017	392027	392527	TCT
PRFC01000017	445495	446241	TCT
PRFC01000017	495784	496284	TCT
PRFC01000017	526506	527006	TCT
PRFC01000017	636873	637373	TCT
PRFC01000018	569760	570399	TCT
PRFC01000018	571424	572306	TCT
PRFC01000018	572832	573332	TCT
PRFC01000019	209208	209708	TCT
PRFC01000019	349062	349727	TCT
PRFC01000019	563679	564306	TCT
PRFC01000020	238203	239737	TCT
PRFC01000020	242282	242782	TCT
PRFC01000020	320129	320629	TCT
PRFC01000020	328160	328660	TCT
PRFC01000020	424415	424915	TCT
PRFC01000020	515186	515686	TCT
PRFC01000020	534840	535608	TCT
PRFC01000020	558329	558829	TCT
PRFC01000020	598446	598946	TCT
PRFC01000020	609788	610288	TCT
PRFC01000021	210070	210570	TCT
PRFC01000021	326017	326517	TCT
PRFC01000021	330977	331603	TCT
PRFC01000021	416366	416866	TCT
PRFC01000022	3846	4346	TCT
PRFC01000022	255783	256283	TCT
PRFC01000022	327686	328186	TCT
PRFC01000022	399131	399631	TCT
PRFC01000022	579987	580487	TCT
PRFC01000023	27833	29528	TCT
PRFC01000023	179443	179943	TCT
PRFC01000023	453375	453875	TCT
PRFC01000023	574229	574729	TCT
PRFC01000024	78713	79213	TCT
PRFC01000024	82805	83305	TCT
PRFC01000024	181195	181695	TCT
PRFC01000024	510433	510933	TCT
PRFC01000026	34373	34873	TCT
PRFC01000026	96148	96648	TCT
PRFC01000026	98156	98656	TCT
PRFC01000026	117685	118185	TCT
PRFC01000026	177550	178050	TCT
PRFC01000027	140513	141013	TCT
PRFC01000027	221747	222247	TCT
PRFC01000027	386669	387466	TCT
PRFC01000027	416827	417327	TCT
PRFC01000028	327132	327632	TCT
PRFC01000029	273164	273824	TCT
PRFC01000030	67658	68158	TCT
PRFC01000030	116029	116529	TCT
PRFC01000030	138363	138863	TCT
PRFC01000030	144104	144738	TCT
PRFC01000030	148060	148560	TCT
PRFC01000030	198763	199263	TCT
PRFC01000030	438032	438734	TCT
PRFC01000031	255288	255788	TCT
PRFC01000031	393456	393956	TCT
PRFC01000032	68306	68806	TCT
PRFC01000032	96399	96899	TCT
PRFC01000032	435383	435883	TCT
PRFC01000034	31610	32110	TCT
PRFC01000034	103935	104435	TCT
PRFC01000034	210372	210998	TCT
PRFC01000034	244334	244834	TCT
PRFC01000035	336150	336808	TCT
PRFC01000036	95393	96193	TCT
PRFC01000036	305612	306112	TCT
PRFC01000036	321183	321900	TCT
PRFC01000036	429156	429656	TCT
PRFC01000037	77168	77668	TCT
PRFC01000038	279249	279749	TCT
PRFC01000039	78206	78875	TCT
PRFC01000039	93277	93950	TCT
PRFC01000039	319827	320327	TCT
PRFC01000040	173958	174458	TCT
PRFC01000041	213047	213547	TCT
PRFC01000041	269086	269586	TCT
PRFC01000042	41866	42366	TCT
PRFC01000042	393147	393647	TCT
PRFC01000043	27580	28080	TCT
PRFC01000043	230382	230882	TCT
PRFC01000044	13152	13652	TCT
PRFC01000045	28920	29420	TCT
PRFC01000045	271568	272361	TCT
PRFC01000045	273510	274010	TCT
PRFC01000046	293556	294056	TCT
PRFC01000047	138265	139225	TCT
PRFC01000048	95462	95962	TCT
PRFC01000048	173808	174308	TCT
PRFC01000049	190148	190648	TCT
PRFC01000049	322745	323426	TCT
PRFC01000049	325360	325986	TCT
PRFC01000050	189877	190377	TCT
PRFC01000050	191240	191740	TCT
PRFC01000050	192462	192962	TCT
PRFC01000051	88832	89332	TCT
PRFC01000051	104916	105416	TCT
PRFC01000051	242215	242715	TCT
PRFC01000053	201411	201911	TCT
PRFC01000053	304299	304799	TCT
PRFC01000054	235201	235701	TCT
PRFC01000054	268999	269499	TCT
PRFC01000054	292795	293295	TCT
PRFC01000056	8490	8990	TCT
PRFC01000056	294992	296442	TCT
PRFC01000056	307504	308004	TCT
PRFC01000056	328801	329301	TCT
PRFC01000058	74126	74626	TCT
PRFC01000058	95086	95586	TCT
PRFC01000058	205984	206610	TCT
PRFC01000059	249218	249845	TCT
PRFC01000059	334455	335115	TCT
PRFC01000060	84747	85247	TCT
PRFC01000060	85817	86317	TCT
PRFC01000061	201361	201986	TCT
PRFC01000061	214551	215051	TCT
PRFC01000061	272139	272639	TCT
PRFC01000061	294636	295136	TCT
PRFC01000061	296826	297326	TCT
PRFC01000061	300132	302121	TCT
PRFC01000064	125541	126041	TCT
PRFC01000065	18586	19234	TCT
PRFC01000065	21528	22028	TCT
PRFC01000065	24098	24598	TCT
PRFC01000065	72517	73017	TCT
PRFC01000065	159883	160383	TCT
PRFC01000065	226473	226973	TCT
PRFC01000065	282638	283138	TCT
PRFC01000066	53239	53739	TCT
PRFC01000066	58096	58596	TCT
PRFC01000066	261596	262096	TCT
PRFC01000067	128848	129348	TCT
PRFC01000067	135031	135657	TCT
PRFC01000067	206724	207224	TCT
PRFC01000068	202130	202630	TCT
PRFC01000068	203559	204371	TCT
PRFC01000068	205186	206043	TCT
PRFC01000068	217214	217714	TCT
PRFC01000068	219342	219991	TCT
PRFC01000069	31983	32483	TCT
PRFC01000069	132162	132901	TCT
PRFC01000069	243815	244315	TCT
PRFC01000070	84509	85009	TCT
PRFC01000070	91037	91537	TCT
PRFC01000070	104268	104768	TCT
PRFC01000070	248947	249572	TCT
PRFC01000070	254725	256532	TCT
PRFC01000071	71850	72350	TCT
PRFC01000072	40992	41492	TCT
PRFC01000072	57677	58406	TCT
PRFC01000072	241710	242210	TCT
PRFC01000073	74906	75406	TCT
PRFC01000074	102146	102646	TCT
PRFC01000074	122033	122696	TCT
PRFC01000075	126152	126652	TCT
PRFC01000075	174807	175571	TCT
PRFC01000075	292735	293235	TCT
PRFC01000076	168822	169460	TCT
PRFC01000076	172468	172968	TCT
PRFC01000076	263718	264218	TCT
PRFC01000077	189197	189697	TCT
PRFC01000077	261534	262034	TCT
PRFC01000077	269745	270245	TCT
PRFC01000078	99146	99646	TCT
PRFC01000078	142984	143615	TCT
PRFC01000079	22889	24194	TCT
PRFC01000079	25639	26139	TCT
PRFC01000079	277795	278295	TCT
PRFC01000080	14066	14566	TCT
PRFC01000081	265392	265892	TCT
PRFC01000082	165560	166060	TCT
PRFC01000083	25814	28148	TCT
PRFC01000083	69308	69808	TCT
PRFC01000084	234781	235281	TCT
PRFC01000085	114132	114632	TCT
PRFC01000085	186281	186781	TCT
PRFC01000085	187502	188271	TCT
PRFC01000085	192189	192689	TCT
PRFC01000085	257750	258250	TCT
PRFC01000085	268634	269259	TCT
PRFC01000086	5144	5644	TCT
PRFC01000086	31180	31680	TCT
PRFC01000086	146222	146932	TCT
PRFC01000086	148265	148765	TCT
PRFC01000087	4735	6268	TCT
PRFC01000087	8244	8744	TCT
PRFC01000088	10871	11371	TCT
PRFC01000088	40940	41440	TCT
PRFC01000088	137597	138097	TCT
PRFC01000089	142869	143369	TCT
PRFC01000091	189170	189670	TCT
PRFC01000092	147311	147811	TCT
PRFC01000092	163655	164155	TCT
PRFC01000093	140108	140608	TCT
PRFC01000093	152461	153244	TCT
PRFC01000094	72731	73231	TCT
PRFC01000094	97434	97934	TCT
PRFC01000094	98925	99425	TCT
PRFC01000094	185809	186309	TCT
PRFC01000094	193817	194461	TCT
PRFC01000094	209002	209502	TCT
PRFC01000095	174254	174754	TCT
PRFC01000097	175164	175664	TCT
PRFC01000097	231191	231691	TCT
PRFC01000098	117227	117727	TCT
PRFC01000100	15690	16190	TCT
PRFC01000100	29185	30000	TCT
PRFC01000100	100389	100889	TCT
PRFC01000101	29104	29604	TCT
PRFC01000101	123621	124121	TCT
PRFC01000102	77724	78224	TCT
PRFC01000104	109799	110299	TCT
PRFC01000106	142944	143444	TCT
PRFC01000106	181732	182232	TCT
PRFC01000107	122648	123148	TCT
PRFC01000107	220525	221025	TCT
PRFC01000108	67261	67761	TCT
PRFC01000108	94556	95189	TCT
PRFC01000108	97038	97538	TCT
PRFC01000108	143337	143837	TCT
PRFC01000110	122592	123092	TCT
PRFC01000113	40894	41394	TCT
PRFC01000115	121883	122383	TCT
PRFC01000115	157275	157775	TCT
PRFC01000115	184619	185119	TCT
PRFC01000115	191494	191994	TCT
PRFC01000115	193406	193906	TCT
PRFC01000116	125792	126292	TCT
PRFC01000117	56014	56514	TCT
PRFC01000118	16477	17134	TCT
PRFC01000118	96451	97102	TCT
PRFC01000118	127862	128362	TCT
PRFC01000118	183512	184012	TCT
PRFC01000118	185537	186176	TCT
PRFC01000119	3030	3530	TCT
PRFC01000119	48272	48772	TCT
PRFC01000119	65314	65993	TCT
PRFC01000119	151517	152233	TCT
PRFC01000119	153855	154355	TCT
PRFC01000119	155705	156205	TCT
PRFC01000119	159662	160162	TCT
PRFC01000120	23627	24127	TCT
PRFC01000121	143266	143766	TCT
PRFC01000122	28052	28552	TCT
PRFC01000122	96139	97537	TCT
PRFC01000123	160750	161250	TCT
PRFC01000124	75634	76134	TCT
PRFC01000126	133277	133777	TCT
PRFC01000127	131408	131908	TCT
PRFC01000127	149434	149934	TCT
PRFC01000128	94829	95329	TCT
PRFC01000128	154121	154621	TCT
PRFC01000129	133782	134282	TCT
PRFC01000129	168379	168879	TCT
PRFC01000129	177233	177733	TCT
PRFC01000130	81465	81965	TCT
PRFC01000131	27670	28170	TCT
PRFC01000132	35509	36009	TCT
PRFC01000132	96551	97051	TCT
PRFC01000132	124252	124752	TCT
PRFC01000133	67157	67657	TCT
PRFC01000137	51148	51648	TCT
PRFC01000137	63180	63680	TCT
PRFC01000139	143872	144372	TCT
PRFC01000140	59278	59778	TCT
PRFC01000141	17315	17967	TCT
PRFC01000141	45703	46379	TCT
PRFC01000141	98733	99233	TCT
PRFC01000143	99144	99999	TCT
PRFC01000143	101649	102716	TCT
PRFC01000143	111520	112020	TCT
PRFC01000144	40858	41358	TCT
PRFC01000144	104648	105275	TCT
PRFC01000144	110996	111496	TCT
PRFC01000146	57008	57508	TCT
PRFC01000146	62450	62950	TCT
PRFC01000147	70267	70767	TCT
PRFC01000147	72050	72735	TCT
PRFC01000147	139482	139982	TCT
PRFC01000147	146044	146544	TCT
PRFC01000148	103533	104033	TCT
PRFC01000149	24585	25085	TCT
PRFC01000149	50173	50673	TCT
PRFC01000150	107524	108024	TCT
PRFC01000152	16385	16885	TCT
PRFC01000153	117087	117587	TCT
PRFC01000153	132744	133443	TCT
PRFC01000157	63880	64380	TCT
PRFC01000157	89935	90435	TCT
PRFC01000162	128923	129423	TCT
PRFC01000163	37312	37812	TCT
PRFC01000163	48243	48743	TCT
PRFC01000163	65941	66441	TCT
PRFC01000163	71355	72572	TCT
PRFC01000163	92947	93447	TCT
PRFC01000164	24955	25644	TCT
PRFC01000164	80218	80718	TCT
PRFC01000165	70047	70547	TCT
PRFC01000165	73913	74543	TCT
PRFC01000166	82286	82940	TCT
PRFC01000166	87082	87582	TCT
PRFC01000166	129219	130012	TCT
PRFC01000167	18179	18679	TCT
PRFC01000168	74884	75384	TCT
PRFC01000168	101831	102331	TCT
PRFC01000169	48081	48581	TCT
PRFC01000170	57608	58108	TCT
PRFC01000170	86279	86779	TCT
PRFC01000171	38073	38573	TCT
PRFC01000171	101166	101999	TCT
PRFC01000173	22987	23487	TCT
PRFC01000175	6416	6916	TCT
PRFC01000175	100851	101351	TCT
PRFC01000177	12494	12994	TCT
PRFC01000179	20119	20619	TCT
PRFC01000181	88544	89044	TCT
PRFC01000182	57042	57542	TCT
PRFC01000182	106856	107727	TCT
PRFC01000182	109368	109868	TCT
PRFC01000182	111068	111568	TCT
PRFC01000183	73818	74318	TCT
PRFC01000186	83890	84390	TCT
PRFC01000190	63162	63662	TCT
PRFC01000192	49594	50619	TCT
PRFC01000202	38659	39435	TCT
PRFC01000204	43428	45358	TCT
PRFC01000206	72051	72551	TCT
PRFC01000208	19290	19790	TCT
PRFC01000211	80544	81044	TCT
PRFC01000212	27436	27936	TCT
PRFC01000215	37533	38033	TCT
PRFC01000215	78563	79063	TCT
PRFC01000215	89551	90051	TCT
PRFC01000216	37111	37611	TCT
PRFC01000216	39091	39591	TCT
PRFC01000217	31238	31738	TCT
PRFC01000217	56697	57197	TCT
PRFC01000219	8983	9483	TCT
PRFC01000220	55251	55751	TCT
PRFC01000223	10978	11478	TCT
PRFC01000223	24116	24742	TCT
PRFC01000223	25357	25857	TCT
PRFC01000226	90776	91276	TCT
PRFC01000231	70496	70996	TCT
PRFC01000234	35759	36946	TCT
PRFC01000234	38281	38781	TCT
PRFC01000240	29781	30281	TCT
PRFC01000241	59534	60034	TCT
PRFC01000242	45027	45527	TCT
PRFC01000243	53311	53936	TCT
PRFC01000243	56760	57576	TCT
PRFC01000250	15304	15804	TCT
PRFC01000254	7535	8035	TCT
PRFC01000254	65634	66267	TCT
PRFC01000256	62713	63213	TCT
PRFC01000256	64308	64936	TCT
PRFC01000258	49070	49732	TCT
PRFC01000260	39979	40479	TCT
PRFC01000261	40500	41000	TCT
PRFC01000261	43019	43814	TCT
PRFC01000268	68780	69280	TCT
PRFC01000269	39192	39692	TCT
PRFC01000269	41976	42476	TCT
PRFC01000271	21509	22009	TCT
PRFC01000273	67917	68417	TCT
PRFC01000274	23468	23968	TCT
PRFC01000276	21160	21660	TCT
PRFC01000278	33729	34229	TCT
PRFC01000280	11184	11684	TCT
PRFC01000281	35230	35730	TCT
PRFC01000281	62674	63174	TCT
PRFC01000284	45977	46477	TCT
PRFC01000285	31305	31930	TCT
PRFC01000285	56709	57209	TCT
PRFC01000287	20821	21321	TCT
PRFC01000292	31666	32166	TCT
PRFC01000299	53206	53832	TCT
PRFC01000301	21513	22013	TCT
PRFC01000302	52048	52548	TCT
PRFC01000310	14242	14742	TCT
PRFC01000317	5632	6329	TCT
PRFC01000319	7254	7754	TCT
PRFC01000321	26156	26656	TCT
PRFC01000323	37930	38430	TCT
PRFC01000324	8769	9395	TCT
PRFC01000333	47564	48064	TCT
PRFC01000340	27801	28301	TCT
PRFC01000344	25168	25668	TCT
PRFC01000359	8689	9189	TCT
PRFC01000366	32490	32990	TCT
PRFC01000373	21354	21854	TCT
PRFC01000377	32530	33030	TCT
PRFC01000385	6327	6827	TCT
PRFC01000385	13422	13922	TCT
PRFC01000385	22077	22577	TCT
PRFC01000387	18768	19268	TCT
PRFC01000399	25696	26196	TCT
PRFC01000403	3423	3923	TCT
PRFC01000416	11118	11618	TCT
PRFC01000523	19381	19881	TCT
PRFC01000547	5374	5874	TCT
PRFC01000640	9451	9951	TCT
PRFC01001025	5248	5748	TCT
PRFC01001120	5280	5780	TCT
