# Supplementary material for: H2B.V demarcates divergent strand-switch regions, some tDNA loci, and genome compartments in Trypanosoma cruzi and affects parasite differentiation and host cell invasion
Source: PLoS Pathog. 2022 Feb 18;18(2):e1009694. doi: 10.1371/journal.ppat.1009694 (PMC8893665; doi:10.1371/journal.ppat.1009694)
Supplement: S4 Table — (XLSX) [file ppat.1009694.s013.xlsx]

## Sheet: TableS4
Table S4 - Pulldown assay - quantitative data (LFQ values) from all samples
control H2B			control H2B.V			control Epimastigote extracts				control TCT extracts				Epi extracts + rH2BC						Epi extracts + rH2B.V					TCT extracts + rH2B					TCT extracts + rH2B.V
CTH2BC	CTH2BC	CTH2BC	CTH2B.V	CTH2B.V	CTH2B.V	EPI1	EPI2	EPI3	AVERAGE_EPI	TCT1	TCT2	TCT3	AVERAGE_TCT	Rep1	Rep2	Rep3	Rep4	AVERAGE_epiH2BC	ratioEpiH2BC/epi extracts	Rep1	Rep2	Rep3	AVERAGE_epiH2B.V	ratioEpiH2B.V/epi extracts	Rep1	Rep2	Rep3	AVERAGE_TCTH2BC	ratioTCTH2BC/TCT extracts	Rep1	Rep2	Rep3	AVERAGE_TCTH2B.V	ratioTCTH2B.V/TCT extracts	Peptides	Razor + unique peptides	Unique peptides	Sequence coverage [%]	Unique + razor sequence coverage [%]	Unique sequence coverage [%]	Mol. weight [kDa]	Score	Intensity	MS/MS count	Protein IDs	Majority protein IDs	Gene IDs	Organism	Fasta headers
NaN	NaN	NaN	NaN	NaN	NaN	NaN	NaN	NaN	NaN	NaN	NaN	NaN	NaN	NaN	NaN	NaN	NaN	NaN	0	NaN	NaN	NaN	NaN	0	1696511	1589522	NaN	1.64302e+06	#VALUE!	NaN	NaN	NaN	NaN	0	7	7	7	20	20	20	60365	49248	1983900	10	TcCLB.506247.330	TcCLB.506247.330:mRNA	TcCLB.506247.330	Trypanosoma_cruzi_CL_Brener_Non-Esmeraldo-like	2,3-bisphosphoglycerate-independentphosphoglyceratemutase,putative
NaN	NaN	NaN	NaN	NaN	NaN	1788632	178954	NaN	983793	NaN	NaN	NaN	NaN	17417	NaN	1815793	NaN	916605	0.931705	NaN	1814619	NaN	NaN	0	NaN	NaN	NaN	NaN	0	NaN	NaN	NaN	NaN	0	7	7	7	21.3	21.3	21.3	48956	79031	9028700	20	TcCLB.506853.50	TcCLB.506853.50:mRNA	TcCLB.506853.50	Trypanosoma_cruzi_CL_Brener_Non-Esmeraldo-like	2-oxoisovaleratedehydrogenasealphasubunit,putative
NaN	NaN	NaN	NaN	NaN	NaN	1740408	NaN	NaN	NaN	1758241	1774116	NaN	1.76618e+06	1651416	NaN	165587	NaN	908502	#VALUE!	NaN	1654231	NaN	NaN	0	NaN	1793554	NaN	NaN	0	NaN	1728084	NaN	NaN	0	4	4	4	13.1	13.1	13.1	39507	142.84	13908000	32	TcCLB.507107.40	TcCLB.507107.40:mRNA	TcCLB.507107.40	Trypanosoma_cruzi_CL_Brener_Esmeraldo-like	3,2-trans-enoyl-CoAisomerase,mitochondrialprecursor,putative
NaN	NaN	NaN	NaN	NaN	NaN	NaN	NaN	NaN	NaN	NaN	NaN	NaN	NaN	NaN	NaN	NaN	NaN	NaN	0	NaN	1670388	NaN	NaN	0	1527405	165019	NaN	846212	#VALUE!	1664089	1704601	1679017	1682569	#VALUE!	4	4	4	31.7	31.7	31.7	18249	35685	7905900	24	TcCLB.506679.150	TcCLB.506679.150:mRNA	TcCLB.506679.150	Trypanosoma_cruzi_CL_Brener_Non-Esmeraldo-like	40SribosomalproteinS10,putative
NaN	NaN	NaN	NaN	NaN	NaN	1846056	1794963	NaN	1.82051e+06	1841357	182546	NaN	1.01195e+06	NaN	NaN	1783714	NaN	NaN	0	NaN	1796195	NaN	NaN	0	1786133	NaN	NaN	NaN	0	1798937	NaN	NaN	NaN	0	6	6	6	33	33	33	20286	38094	18622000	26	TcCLB.507837.50	TcCLB.507837.50:mRNA	TcCLB.507837.50	Trypanosoma_cruzi_CL_Brener_Esmeraldo-like	40SribosomalproteinS11,putative
NaN	NaN	NaN	NaN	NaN	NaN	NaN	NaN	NaN	NaN	1673622	1681503	NaN	1.67756e+06	NaN	NaN	NaN	NaN	NaN	0	NaN	NaN	NaN	NaN	0	NaN	NaN	NaN	NaN	0	NaN	1757023	NaN	NaN	0	3	3	3	25	25	25	15568	20459	6834000	11	TcCLB.508823.50	TcCLB.508823.50:mRNA	TcCLB.508823.50	Trypanosoma_cruzi_CL_Brener_Non-Esmeraldo-like	40SribosomalproteinS14,putative
NaN	NaN	NaN	NaN	NaN	NaN	NaN	NaN	NaN	NaN	2063387	NaN	NaN	NaN	NaN	NaN	NaN	NaN	NaN	0	NaN	171628	NaN	NaN	0	1876328	1917638	NaN	1896983	#VALUE!	1828025	1875486	NaN	1.85176e+06	#VALUE!	6	6	6	42.8	42.8	42.8	17517	57533	25682000	29	TcCLB.511811.10	TcCLB.511811.10:mRNA	TcCLB.511811.10	Trypanosoma_cruzi_CL_Brener_Non-Esmeraldo-like	40SribosomalproteinS15,putative
NaN	NaN	NaN	NaN	NaN	NaN	NaN	NaN	NaN	NaN	1723051	NaN	NaN	NaN	1769771	NaN	NaN	190898	980334	#VALUE!	NaN	1696251	NaN	NaN	0	1733569	NaN	NaN	NaN	0	1796933	NaN	NaN	NaN	0	4	4	1	30.8	30.8	8.5	14.66	41386	9545400	20	TcCLB.506297.330	TcCLB.506297.330:mRNA	TcCLB.506297.330	Trypanosoma_cruzi_CL_Brener_Non-Esmeraldo-like	40SribosomalproteinS15A,putative
NaN	NaN	NaN	NaN	NaN	NaN	2027923	2002256	190979	1.40705e+06	2017341	186533	1989682	1397852	194604	NaN	2075132	2045101	1438279	1.02219	203208	1966614	1822576	1.3308e+06	0.945806	1992974	1975062	1922001	1.96335e+06	1.40454	1973351	1917377	1956841	1.94919e+06	1.39442	7	7	7	47	47	47	16798	72747	90748000	83	TcCLB.507513.70	TcCLB.507513.70:mRNA	TcCLB.507513.70	Trypanosoma_cruzi_CL_Brener_Non-Esmeraldo-like	40SribosomalproteinS16,putative
NaN	NaN	NaN	NaN	NaN	NaN	NaN	NaN	NaN	NaN	NaN	1831123	NaN	NaN	NaN	NaN	NaN	NaN	NaN	0	NaN	NaN	NaN	NaN	0	1741625	NaN	NaN	NaN	0	NaN	1900898	1895586	1898242	#VALUE!	6	6	6	39.7	39.7	39.7	16217	45028	15957000	19	TcCLB.508827.79	TcCLB.508827.79:mRNA	TcCLB.508827.79	Trypanosoma_cruzi_CL_Brener_Non-Esmeraldo-like	40SribosomalproteinS17,putative
NaN	NaN	NaN	NaN	NaN	NaN	1885194	187889	NaN	1.03654e+06	2022435	1913744	NaN	1.96809e+06	1833691	NaN	189459	1900479	1.30788e+06	1.26177	NaN	1846052	1780983	1.81352e+06	1.74959	1835862	1943408	196072	1325114	0.6733	1839661	1948243	2006658	1.93152e+06	0.981419	10	10	10	50.3	50.3	50.3	17547	154.62	59419000	66	TcCLB.506679.94	TcCLB.506679.94:mRNA	TcCLB.506679.94	Trypanosoma_cruzi_CL_Brener_Non-Esmeraldo-like	40SribosomalproteinS18,putative
NaN	NaN	NaN	NaN	NaN	NaN	NaN	NaN	NaN	NaN	NaN	NaN	NaN	NaN	NaN	NaN	NaN	NaN	NaN	0	NaN	NaN	NaN	NaN	0	1646856	16788	NaN	831822	#VALUE!	NaN	NaN	NaN	NaN	0	2	2	2	16.1	16.1	16.1	15925	13744	4555100	13	TcCLB.509695.184	TcCLB.509695.184:mRNA	TcCLB.509695.184	Trypanosoma_cruzi_CL_Brener_Non-Esmeraldo-like	40SribosomalproteinS23,putative
NaN	NaN	NaN	NaN	NaN	NaN	198822	NaN	NaN	NaN	1915026	1775421	NaN	1.84522e+06	1862785	NaN	1985053	NaN	1923919	#VALUE!	NaN	1985807	1812994	1.8994e+06	#VALUE!	NaN	NaN	1856923	NaN	0	1830972	NaN	NaN	NaN	0	10	10	1	43.5	43.5	8.9	24143	93269	37827000	42	TcCLB.509353.30	TcCLB.509353.30:mRNA	TcCLB.509353.30	Trypanosoma_cruzi_CL_Brener_Non-Esmeraldo-like	40SribosomalproteinS3,putative
NaN	NaN	NaN	NaN	NaN	NaN	NaN	NaN	NaN	NaN	NaN	1669289	1655734	1.66251e+06	NaN	NaN	NaN	1818466	NaN	0	1838718	NaN	1767031	1.80287e+06	#VALUE!	NaN	1739398	1783553	1.76148e+06	1.05953	1716457	NaN	1931608	1.82403e+06	1.09715	8	8	8	36.8	36.8	36.8	29854	79.9	14417000	42	TcCLB.511001.9	TcCLB.511001.9:mRNA	TcCLB.511001.9	Trypanosoma_cruzi_CL_Brener_Esmeraldo-like	40SribosomalproteinS3A,putative
NaN	NaN	NaN	NaN	NaN	NaN	2187222	2095525	2034938	2105895	1947178	2084827	205574	1.41253e+06	1985008	NaN	2043155	2036303	2.02149e+06	0.959919	2064614	2030274	1934269	2009719	0.95433	1923341	1962886	197514	1361247	0.963697	1935546	1908449	1928281	1924092	1.36216	22	22	22	61.9	61.9	61.9	30875	197.8	135640000	139	TcCLB.511051.50	TcCLB.511051.50:mRNA	TcCLB.511051.50	Trypanosoma_cruzi_CL_Brener_Esmeraldo-like	40SribosomalproteinS4,putative
NaN	NaN	NaN	NaN	NaN	NaN	NaN	NaN	NaN	NaN	NaN	NaN	NaN	NaN	NaN	NaN	1721248	NaN	NaN	0	NaN	NaN	NaN	NaN	0	NaN	NaN	1846431	NaN	0	NaN	1777982	2000977	1.88948e+06	#VALUE!	5	5	5	22.6	22.6	22.6	21.28	42766	8520900	22	TcCLB.510101.180	TcCLB.510101.180:mRNA	TcCLB.510101.180	Trypanosoma_cruzi_CL_Brener_Esmeraldo-like	40SribosomalproteinS5,putative
NaN	NaN	NaN	NaN	NaN	NaN	NaN	NaN	NaN	NaN	NaN	NaN	NaN	NaN	1644087	NaN	173229	NaN	908658	#VALUE!	1745081	1722232	NaN	1.73366e+06	#VALUE!	NaN	NaN	NaN	NaN	0	NaN	1699181	1786635	1742908	#VALUE!	6	6	6	26.4	26.4	26.4	28279	94.63	8546500	22	TcCLB.510769.49	TcCLB.510769.49:mRNA	TcCLB.510769.49	Trypanosoma_cruzi_CL_Brener_Esmeraldo-like	40SribosomalproteinS6,putative
NaN	NaN	NaN	NaN	NaN	NaN	NaN	NaN	NaN	NaN	NaN	1701814	NaN	NaN	NaN	NaN	17251	1781071	899161	#VALUE!	NaN	NaN	NaN	NaN	0	NaN	1753275	17.12	NaN	0	NaN	NaN	1881912	NaN	0	4	4	1	24	24	7.2	25112	127.78	12970000	21	TcCLB.511069.20	TcCLB.511069.20:mRNA	TcCLB.511069.20	Trypanosoma_cruzi_CL_Brener_Esmeraldo-like	40SribosomalproteinS8,putative
NaN	NaN	NaN	NaN	NaN	NaN	2213082	2240774	NaN	2226928	1979416	203444	194309	792390	1925962	NaN	2169328	1965922	2020404	0.907261	2043847	2170092	NaN	2.10697e+06	0.946133	NaN	1948119	1873625	1910872	2.41153	NaN	1965433	2002472	1.98395e+06	2.50376	7	7	7	29.4	29.4	29.4	27848	127.24	178100000	63	TcCLB.510425.19	TcCLB.510425.19:mRNA	TcCLB.510425.19	Trypanosoma_cruzi_CL_Brener_Non-Esmeraldo-like	40SribosomalproteinSA,putative
NaN	NaN	NaN	NaN	NaN	NaN	1838907	NaN	NaN	NaN	NaN	NaN	NaN	NaN	NaN	NaN	1775805	1835178	1.80549e+06	#VALUE!	NaN	1815383	NaN	NaN	0	NaN	NaN	NaN	NaN	0	NaN	NaN	1769248	NaN	0	6	6	6	26.3	26.3	26.3	24.76	122.65	14825000	24	TcCLB.510579.80	TcCLB.510579.80:mRNA	TcCLB.510579.80	Trypanosoma_cruzi_CL_Brener_Non-Esmeraldo-like	60SribosomalproteinL10,putative
NaN	NaN	NaN	NaN	NaN	NaN	NaN	1807201	NaN	NaN	NaN	1803741	NaN	NaN	NaN	NaN	NaN	NaN	NaN	0	NaN	1833943	NaN	NaN	0	NaN	NaN	NaN	NaN	0	1858373	2031097	1885316	1.92493e+06	#VALUE!	11	11	11	47.7	47.7	47.7	25293	90107	34885000	33	TcCLB.510323.30	TcCLB.510323.30:mRNA	TcCLB.510323.30	Trypanosoma_cruzi_CL_Brener_Esmeraldo-like	60SribosomalproteinL13,putative
NaN	NaN	NaN	NaN	NaN	NaN	NaN	NaN	NaN	NaN	NaN	NaN	NaN	NaN	NaN	NaN	NaN	1710595	NaN	0	NaN	NaN	NaN	NaN	0	1641473	1633527	NaN	1637500	#VALUE!	1744451	1689983	NaN	1717217	#VALUE!	5	5	5	33.8	33.8	33.8	14916	40828	6288300	23	TcCLB.508461.490	TcCLB.508461.490:mRNA	TcCLB.508461.490	Trypanosoma_cruzi_CL_Brener_Non-Esmeraldo-like	60SribosomalproteinL23,putative
NaN	NaN	NaN	NaN	NaN	NaN	NaN	NaN	NaN	NaN	1962957	1959341	NaN	1961149	1846559	NaN	1831774	NaN	1.83917e+06	#VALUE!	NaN	NaN	NaN	NaN	0	2003066	1957832	NaN	1980449	1.00984	2000813	1994535	NaN	1997674	1.01862	12	12	12	68.3	68.3	68.3	16196	79439	66096000	50	TcCLB.508461.510	TcCLB.508461.510:mRNA	TcCLB.508461.510	Trypanosoma_cruzi_CL_Brener_Non-Esmeraldo-like	60SribosomalproteinL27A/L29,putative
NaN	NaN	NaN	NaN	NaN	NaN	NaN	NaN	NaN	NaN	1818306	1793986	NaN	1806146	NaN	NaN	NaN	NaN	NaN	0	NaN	NaN	NaN	NaN	0	1826801	1836089	NaN	1831445	1.01401	NaN	1846854	NaN	NaN	0	5	5	5	42.5	42.5	42.5	16368	38509	15913000	17	TcCLB.510101.30	TcCLB.510101.30:mRNA	TcCLB.510101.30	Trypanosoma_cruzi_CL_Brener_Esmeraldo-like	60SribosomalproteinL28,putative
NaN	NaN	NaN	NaN	NaN	NaN	1826325	1796223	NaN	1811274	1927143	1840699	NaN	1883921	NaN	NaN	NaN	NaN	NaN	0	NaN	1812167	NaN	NaN	0	1827271	1892059	1750874	1.8234e+06	0.967876	NaN	1853716	NaN	NaN	0	7	7	7	59	59	59	11589	68627	36979000	45	TcCLB.506959.130	TcCLB.506959.130:mRNA	TcCLB.506959.130	Trypanosoma_cruzi_CL_Brener_Non-Esmeraldo-like	60SribosomalproteinL30,putative
NaN	NaN	NaN	NaN	NaN	NaN	NaN	NaN	NaN	NaN	NaN	NaN	NaN	NaN	NaN	NaN	NaN	1699623	NaN	0	1819441	196628	1741881	1252650	#VALUE!	NaN	NaN	NaN	NaN	0	1598975	1766525	1837114	1.7342e+06	#VALUE!	12	12	12	40.9	40.9	40.9	41313	81991	16335000	35	TcCLB.504121.30	TcCLB.504121.30:mRNA	TcCLB.504121.30	Trypanosoma_cruzi_CL_Brener_Non-Esmeraldo-like	60SribosomalproteinL4,putative
NaN	NaN	NaN	NaN	NaN	NaN	NaN	NaN	NaN	NaN	NaN	NaN	NaN	NaN	NaN	NaN	1853685	NaN	NaN	0	1783127	1875035	1764054	1.80741e+06	#VALUE!	1779322	1732817	NaN	1.75607e+06	#VALUE!	1803047	1882703	1967821	1.88452e+06	#VALUE!	8	8	8	23.3	23.3	23.3	34852	144.34	26730000	33	TcCLB.510765.60	TcCLB.510765.60:mRNA	TcCLB.510765.60	Trypanosoma_cruzi_CL_Brener_Esmeraldo-like	60SribosomalproteinL5,putative
NaN	NaN	NaN	NaN	NaN	NaN	NaN	NaN	NaN	NaN	NaN	NaN	NaN	NaN	NaN	NaN	NaN	NaN	NaN	0	1961384	1967411	1770016	1.8996e+06	#VALUE!	NaN	NaN	17.57	NaN	0	NaN	1803827	1900141	1851984	#VALUE!	6	6	6	22.9	22.9	22.9	34549	81038	16407000	24	TcCLB.510835.40	TcCLB.510835.40:mRNA	TcCLB.510835.40	Trypanosoma_cruzi_CL_Brener_Non-Esmeraldo-like	60SribosomalproteinL7a,putative
NaN	NaN	NaN	NaN	NaN	NaN	NaN	NaN	NaN	NaN	NaN	NaN	NaN	NaN	NaN	NaN	NaN	NaN	NaN	0	NaN	1814679	NaN	NaN	0	1737772	1805415	NaN	1.77159e+06	#VALUE!	1841382	1769737	NaN	1.80556e+06	#VALUE!	10	10	10	48.8	48.8	48.8	28375	88675	37611000	36	TcCLB.511527.34	TcCLB.511527.34:mRNA	TcCLB.511527.34	Trypanosoma_cruzi_CL_Brener_Esmeraldo-like	60SribosomalproteinL8,putative
NaN	NaN	NaN	NaN	NaN	NaN	NaN	NaN	NaN	NaN	NaN	NaN	NaN	NaN	NaN	NaN	1739891	1750897	1745394	#VALUE!	1763616	1712283	NaN	1.73795e+06	#VALUE!	NaN	NaN	NaN	NaN	0	1748077	NaN	NaN	NaN	0	6	6	6	34.9	34.9	34.9	21909	38219	8251100	20	TcCLB.511729.40	TcCLB.511729.40:mRNA	TcCLB.511729.40	Trypanosoma_cruzi_CL_Brener_Esmeraldo-like	60SribosomalproteinL9,putative
NaN	NaN	NaN	NaN	NaN	NaN	NaN	NaN	NaN	NaN	NaN	1813646	NaN	NaN	NaN	NaN	NaN	NaN	NaN	0	NaN	NaN	NaN	NaN	0	1806155	1829271	NaN	1817713	#VALUE!	1834715	NaN	NaN	NaN	0	10	10	10	33.8	33.8	33.8	41968	91051	16214000	28	TcCLB.510571.30	TcCLB.510571.30:mRNA	TcCLB.510571.30	Trypanosoma_cruzi_CL_Brener_Non-Esmeraldo-like	actin1,putative
NaN	NaN	NaN	NaN	NaN	NaN	1843445	1812475	NaN	1827960	225754	2130251	NaN	1.178e+06	1704463	NaN	1804148	NaN	1.75431e+06	0.959707	NaN	1885975	NaN	NaN	0	2104727	2047318	NaN	2.07602e+06	1.76232	2100258	1988621	1649985	1.91295e+06	1.6239	16	16	16	54.1	54.1	54.1	43079	275.65	153120000	94	TcCLB.508693.50	TcCLB.508693.50:mRNA	TcCLB.508693.50	Trypanosoma_cruzi_CL_Brener_Non-Esmeraldo-like	amidinotransferase,putative
NaN	NaN	NaN	NaN	NaN	NaN	NaN	NaN	NaN	NaN	1946475	1812893	NaN	1879684	NaN	NaN	NaN	1776688	NaN	0	NaN	NaN	NaN	NaN	0	1864892	NaN	NaN	NaN	0	1830452	1718969	NaN	1.77471e+06	0.944154	13	13	13	19.8	19.8	19.8	97079	88506	16470000	36	TcCLB.508153.60	TcCLB.508153.60:mRNA	TcCLB.508153.60	Trypanosoma_cruzi_CL_Brener_Non-Esmeraldo-like	AminopeptidaseM1,putative
NaN	NaN	NaN	NaN	NaN	NaN	NaN	NaN	NaN	NaN	NaN	NaN	NaN	NaN	NaN	NaN	NaN	NaN	NaN	0	NaN	NaN	NaN	NaN	0	1771592	1656184	NaN	1713888	#VALUE!	NaN	1719451	NaN	NaN	0	10	10	10	31.4	31.4	31.4	40197	71382	10532000	12	TcCLB.507241.30	TcCLB.507241.30:mRNA	TcCLB.507241.30	Trypanosoma_cruzi_CL_Brener_Non-Esmeraldo-like	argininekinase
NaN	NaN	NaN	NaN	NaN	NaN	NaN	1760335	NaN	NaN	2012439	2046583	NaN	2029511	NaN	NaN	1690042	NaN	NaN	0	NaN	1670968	NaN	NaN	0	1869364	1893882	NaN	1881623	0.927131	179886	NaN	NaN	NaN	0	14	14	14	27.4	27.4	27.4	53565	210.83	45153000	53	TcCLB.508153.340	TcCLB.508153.340:mRNA	TcCLB.508153.340	Trypanosoma_cruzi_CL_Brener_Non-Esmeraldo-like	ATP-dependent6-phosphofructokinase,glycosomal
NaN	NaN	NaN	NaN	NaN	NaN	NaN	NaN	NaN	NaN	1611937	NaN	NaN	NaN	NaN	NaN	1590334	1705674	1648004	#VALUE!	NaN	NaN	NaN	NaN	0	1685209	173928	NaN	929568	#VALUE!	1614478	1672227	NaN	1.64335e+06	#VALUE!	17	17	15	27.7	27.7	25.8	90059	213.28	26694000	41	TcCLB.508737.100	TcCLB.508737.100:mRNA	TcCLB.508737.100	Trypanosoma_cruzi_CL_Brener_Non-Esmeraldo-like	ATP-dependentClpproteasesubunit,heatshockprotein78,putative
NaN	NaN	NaN	NaN	NaN	NaN	NaN	1692949	NaN	NaN	1725709	1892413	NaN	1809061	NaN	NaN	1843835	NaN	NaN	0	NaN	1809239	NaN	NaN	0	NaN	1856395	NaN	NaN	0	1766865	1933595	NaN	1850230	1.02276	11	11	11	32	32	32	46751	78739	35340000	35	TcCLB.506959.30	TcCLB.506959.30:mRNA	TcCLB.506959.30	Trypanosoma_cruzi_CL_Brener_Non-Esmeraldo-like	ATP-dependentDEAD/HRNAhelicase,putative
NaN	NaN	NaN	NaN	NaN	NaN	1934571	1885784	NaN	1.91018e+06	2043604	1971461	NaN	2.00753e+06	1823888	NaN	1925306	NaN	1874597	0.981373	1837683	1916906	NaN	1.87729e+06	0.982785	1921748	19458	NaN	970603	0.483481	1992929	1940335	NaN	1966632	0.979626	18	18	18	38.4	38.4	38.4	68702	238.06	68584000	113	TcCLB.506213.120	TcCLB.506213.120:mRNA	TcCLB.506213.120	Trypanosoma_cruzi_CL_Brener_Esmeraldo-like	ATP-dependentRNAhelicaseHEL67
NaN	NaN	NaN	NaN	NaN	NaN	NaN	1742177	NaN	NaN	180675	1824265	NaN	1002470	NaN	NaN	178077	NaN	NaN	0	NaN	1785447	NaN	NaN	0	NaN	1789959	NaN	NaN	0	NaN	176225	NaN	NaN	0	7	7	7	46.4	46.4	46.4	20246	64672	18337000	30	TcCLB.506945.240	TcCLB.506945.240:mRNA	TcCLB.506945.240	Trypanosoma_cruzi_CL_Brener_Esmeraldo-like	ATPsynthase,epsilonchain,putative
NaN	NaN	NaN	NaN	NaN	NaN	NaN	1899918	NaN	NaN	1886227	1916668	1840325	1.88107e+06	1725967	NaN	1906629	NaN	1816298	#VALUE!	NaN	1852463	NaN	NaN	0	NaN	1896452	1719787	1.80812e+06	0.961217	178586	1891061	NaN	1.03482e+06	0.550124	7	7	7	36.4	36.4	36.4	25857	66265	48486000	43	TcCLB.510395.10	TcCLB.510395.10:mRNA	TcCLB.510395.10	Trypanosoma_cruzi_CL_Brener_Non-Esmeraldo-like	ATPsynthaseF1,alphasubunit,putative
NaN	NaN	NaN	NaN	NaN	NaN	1812898	1804873	NaN	1.80889e+06	1747548	1942561	1821982	1.83736e+06	NaN	NaN	1788095	NaN	NaN	0	1763545	1723958	NaN	1.74375e+06	0.963992	1674241	1755637	NaN	1714939	0.933369	1718785	1643668	NaN	1.68123e+06	0.915021	6	6	6	10.7	10.7	10.7	64144	63594	25960000	45	TcCLB.510609.40	TcCLB.510609.40:pseudogenic_transcript	TcCLB.510609.40	Trypanosoma_cruzi_CL_Brener_Esmeraldo-like	ATPsynthaseF1,alphasubunit,putative(pseudogene)
NaN	NaN	NaN	NaN	NaN	NaN	1965057	2005999	NaN	1985528	2030352	2104807	1808809	1.98132e+06	1765802	NaN	2025822	1781566	1857730	0.935635	1777571	1990444	NaN	1.88401e+06	0.94887	1983812	2086967	NaN	2.03539e+06	1.02729	1902915	2038774	1843311	1.92833e+06	0.973256	18	18	18	46.5	46.5	46.5	55.73	323.31	136030000	159	TcCLB.509233.180	TcCLB.509233.180:mRNA	TcCLB.509233.180	Trypanosoma_cruzi_CL_Brener_Esmeraldo-like	ATPsynthasesubunitbeta,mitochondrial,putative
NaN	NaN	NaN	NaN	NaN	NaN	2117664	2158311	203566	1.49318e+06	2190356	2327384	2116189	2.21131e+06	2224658	NaN	2300431	2301776	2.27562e+06	1.52401	2188985	2272255	2113965	2191735	1.46783	2457473	2479064	2389735	2.44209e+06	1.10436	2542121	2411044	2324489	2.42588e+06	1.09704	27	27	27	59.7	59.7	59.7	49699	323.31	1774300000	590	TcCLB.506563.40	TcCLB.506563.40:mRNA	TcCLB.506563.40	Trypanosoma_cruzi_CL_Brener_Esmeraldo-like	betatubulin,putative
NaN	NaN	NaN	NaN	NaN	NaN	NaN	NaN	NaN	NaN	NaN	NaN	NaN	NaN	NaN	NaN	NaN	NaN	NaN	0	NaN	NaN	NaN	NaN	0	NaN	NaN	NaN	NaN	0	1801029	1638195	NaN	1719612	#VALUE!	3	3	2	18.2	18.2	18.2	25.88	45.15	2879300	9	TcCLB.506553.20	TcCLB.506553.20:mRNA	TcCLB.506553.20	Trypanosoma_cruzi_CL_Brener_Esmeraldo-like	bromodomainfactor2protein
NaN	NaN	NaN	NaN	NaN	NaN	NaN	NaN	NaN	NaN	1820801	1977259	NaN	1899030	NaN	NaN	NaN	NaN	NaN	0	NaN	NaN	NaN	NaN	0	1836003	1867007	NaN	1851505	0.974974	NaN	NaN	NaN	NaN	0	6	6	6	62.3	62.3	62.3	12806	115.6	27892000	26	TcCLB.508675.29	TcCLB.508675.29:mRNA	TcCLB.508675.29	Trypanosoma_cruzi_CL_Brener_Esmeraldo-like	calpain-likecysteinepeptidase,putative
NaN	NaN	NaN	NaN	NaN	NaN	1815931	NaN	NaN	NaN	1955643	1829073	NaN	1892358	NaN	NaN	1852616	NaN	NaN	0	NaN	1847679	NaN	NaN	0	1822572	1831079	NaN	1.82683e+06	0.96537	183987	1884181	NaN	1034084	0.546453	15	15	2	46.4	46.4	5.5	38115	126.32	35842000	50	TcCLB.508541.240	TcCLB.508541.240:mRNA	TcCLB.508541.240	Trypanosoma_cruzi_CL_Brener_Esmeraldo-like	caseinkinase,putative
NaN	NaN	NaN	NaN	NaN	NaN	NaN	NaN	NaN	NaN	NaN	NaN	NaN	NaN	1858002	NaN	1893511	NaN	1.87576e+06	#VALUE!	1929424	NaN	NaN	NaN	0	NaN	NaN	NaN	NaN	0	NaN	NaN	NaN	NaN	0	3	3	3	13.9	13.9	13.9	39207	47277	11220000	13	TcCLB.509197.39	TcCLB.509197.39:mRNA	TcCLB.509197.39	Trypanosoma_cruzi_CL_Brener_Esmeraldo-like	cationtransporter,putative
NaN	NaN	NaN	NaN	NaN	NaN	1767017	1710401	NaN	1738709	1957258	200069	NaN	1.07866e+06	NaN	NaN	1680499	NaN	NaN	0	NaN	1619418	NaN	NaN	0	1691403	1688667	NaN	1690035	1.56679	1619272	1620545	NaN	1.61991e+06	1.50177	30	30	30	15.7	15.7	15.7	263.18	234.49	27539000	69	TcCLB.509247.30	TcCLB.509247.30:mRNA	TcCLB.509247.30	Trypanosoma_cruzi_CL_Brener_Esmeraldo-like	CCR4-NOTtranscriptioncomplexsubunit1
NaN	NaN	NaN	NaN	NaN	NaN	NaN	NaN	NaN	NaN	1826444	177129	NaN	1.00179e+06	NaN	NaN	NaN	NaN	NaN	0	NaN	NaN	NaN	NaN	0	1699844	1792416	NaN	1746130	1.74302	1850827	1754397	NaN	1802612	1.7994	15	15	15	23.1	23.1	23.1	89464	97.47	15838000	33	TcCLB.509099.150	TcCLB.509099.150:mRNA	TcCLB.509099.150	Trypanosoma_cruzi_CL_Brener_Esmeraldo-like	cdc2-relatedkinase9
NaN	NaN	NaN	NaN	NaN	NaN	NaN	173635	NaN	NaN	19728	1830688	NaN	925208	1714251	NaN	1880908	1812545	1802568	#VALUE!	NaN	1738473	NaN	NaN	0	1895393	NaN	NaN	NaN	0	1815487	NaN	NaN	NaN	0	15	15	3	41.7	41.7	11.4	49047	182.7	26227000	51	TcCLB.510743.100	TcCLB.510743.100:mRNA	TcCLB.510743.100	Trypanosoma_cruzi_CL_Brener_Esmeraldo-like	chaperoneDNAJprotein,putative
NaN	NaN	NaN	NaN	NaN	NaN	NaN	NaN	NaN	NaN	NaN	1644311	NaN	NaN	NaN	NaN	NaN	NaN	NaN	0	NaN	161505	NaN	NaN	0	1675864	NaN	NaN	NaN	0	1678494	1660237	NaN	1.66937e+06	#VALUE!	5	5	5	13.6	13.6	13.6	52546	51322	6028800	19	TcCLB.511277.110	TcCLB.511277.110:mRNA	TcCLB.511277.110	Trypanosoma_cruzi_CL_Brener_Non-Esmeraldo-like	citratesynthase,putative
NaN	NaN	NaN	NaN	NaN	NaN	NaN	NaN	NaN	NaN	1727867	1619075	NaN	1673471	NaN	NaN	NaN	NaN	NaN	0	NaN	NaN	NaN	NaN	0	NaN	NaN	NaN	NaN	0	NaN	NaN	NaN	NaN	0	4	4	4	21.5	21.5	21.5	31541	24572	2057900	5	TcCLB.511571.20	TcCLB.511571.20:mRNA	TcCLB.511571.20	Trypanosoma_cruzi_CL_Brener_Esmeraldo-like	conservedprotein,unknownfunction
NaN	NaN	NaN	NaN	NaN	NaN	NaN	NaN	NaN	NaN	1765018	1665969	NaN	1.71549e+06	NaN	NaN	NaN	NaN	NaN	0	NaN	NaN	NaN	NaN	0	NaN	NaN	NaN	NaN	0	NaN	NaN	NaN	NaN	0	3	3	1	9.7	9.7	3.6	46841	30482	3798400	9	TcCLB.429257.20	TcCLB.429257.20:mRNA	TcCLB.429257.20	Trypanosoma_cruzi_CL_Brener_Esmeraldo-like	cytochromeb5-dependentoleatedesaturase
NaN	NaN	NaN	NaN	NaN	NaN	NaN	NaN	NaN	NaN	NaN	NaN	NaN	NaN	NaN	NaN	1761999	NaN	NaN	0	NaN	1755105	NaN	NaN	0	1729383	186691	NaN	958037	#VALUE!	NaN	1699115	NaN	NaN	0	11	11	11	37.1	37.1	37.1	38908	134.07	14818000	27	TcCLB.510889.50	TcCLB.510889.50:mRNA	TcCLB.510889.50	Trypanosoma_cruzi_CL_Brener_Non-Esmeraldo-like	cytochromeoxidasesubunitIV,putative
NaN	NaN	NaN	NaN	NaN	NaN	NaN	NaN	NaN	NaN	1939033	2214846	1767927	1.97394e+06	NaN	NaN	1580252	NaN	NaN	0	NaN	NaN	NaN	NaN	0	2014781	2103228	1633177	1917062	0.971188	2188092	2131241	1649304	1.98955e+06	1.00791	30	30	30	38.8	38.8	38.8	133.25	323.31	175780000	149	TcCLB.508265.100	TcCLB.508265.100:mRNA	TcCLB.508265.100	Trypanosoma_cruzi_CL_Brener_Esmeraldo-like	cytoskeletonassociatedprotein,putative
NaN	NaN	NaN	NaN	NaN	NaN	NaN	NaN	NaN	NaN	2035703	2124162	1856056	2005307	NaN	NaN	1516038	NaN	NaN	0	NaN	NaN	NaN	NaN	0	21252	2088532	NaN	1054892	0.52605	2054142	1937988	1675173	1889101	0.942051	39	39	8	54.1	54.1	7.9	89807	323.31	104230000	141	TcCLB.508555.60	TcCLB.508555.60:mRNA	TcCLB.508555.60	Trypanosoma_cruzi_CL_Brener_Esmeraldo-like	cytoskeleton-associatedproteinCAP5.5,putative
NaN	NaN	NaN	NaN	NaN	NaN	NaN	NaN	NaN	NaN	1669954	1742136	NaN	1706045	NaN	NaN	NaN	NaN	NaN	0	NaN	NaN	NaN	NaN	0	1707232	1700788	NaN	1704010	0.998807	1682948	168758	NaN	925853	0.54269	35	5	3	58.8	8.2	5.8	80.78	104.39	8750700	15	TcCLB.511333.4	TcCLB.511333.4:mRNA	TcCLB.511333.4	Trypanosoma_cruzi_CL_Brener_Esmeraldo-like	cytoskeleton-associatedproteinCAP5.5,putative
NaN	NaN	NaN	NaN	NaN	NaN	NaN	NaN	NaN	NaN	NaN	NaN	NaN	NaN	NaN	NaN	1824214	1820199	1.82221e+06	#VALUE!	NaN	1742111	NaN	NaN	0	NaN	NaN	NaN	NaN	0	NaN	NaN	NaN	NaN	0	7	7	7	17.7	17.7	17.7	51.28	47921	5849200	12	TcCLB.509213.120	TcCLB.509213.120:mRNA	TcCLB.509213.120	Trypanosoma_cruzi_CL_Brener_Non-Esmeraldo-like	cytosolicnonspecificdipeptidase,putative
NaN	NaN	NaN	NaN	NaN	NaN	NaN	1945507	NaN	NaN	NaN	NaN	NaN	NaN	1844996	NaN	1908618	NaN	1876807	#VALUE!	NaN	1953926	NaN	NaN	0	NaN	NaN	NaN	NaN	0	NaN	NaN	NaN	NaN	0	10	10	2	26.4	26.4	3.4	47355	77199	21695000	25	TcCLB.507601.70	TcCLB.507601.70:mRNA	TcCLB.507601.70	Trypanosoma_cruzi_CL_Brener_Non-Esmeraldo-like	dihydrolipoamidebranchedchaintransacylase,putative
NaN	NaN	NaN	NaN	NaN	NaN	1785435	175966	NaN	980700	NaN	NaN	NaN	NaN	1711279	NaN	1753761	1954285	1.80644e+06	1.84199	NaN	1783923	NaN	NaN	0	NaN	NaN	NaN	NaN	0	NaN	NaN	NaN	NaN	0	11	11	7	36.2	36.2	20.9	38.51	97.85	10956000	29	TcCLB.510099.120	TcCLB.510099.120:mRNA	TcCLB.510099.120	Trypanosoma_cruzi_CL_Brener_Non-Esmeraldo-like	D-isomerspecific2-hydroxyaciddehydrogenase-protein,putative
NaN	NaN	NaN	NaN	NaN	NaN	NaN	1632073	NaN	NaN	NaN	NaN	NaN	NaN	169539	NaN	1797102	NaN	983320	#VALUE!	1764061	1827385	NaN	1795723	#VALUE!	1751083	178291	NaN	964687	#VALUE!	184638	1779322	NaN	981980	#VALUE!	6	6	6	24.3	24.3	24.3	36369	62245	15729000	29	TcCLB.506649.80	TcCLB.506649.80:mRNA	TcCLB.506649.80	Trypanosoma_cruzi_CL_Brener_Esmeraldo-like	DoubleRNAbindingdomainprotein3
NaN	NaN	NaN	NaN	NaN	NaN	1993848	2014594	NaN	2004221	NaN	NaN	NaN	NaN	2108109	NaN	2077338	NaN	2.09272e+06	1.04416	2129726	2070134	NaN	2099930	1.04775	NaN	NaN	NaN	NaN	0	NaN	NaN	NaN	NaN	0	24	1	1	56.1	5.1	5.1	49128	16.23	84633000	22	TcCLB.511367.360	TcCLB.511367.360:mRNA	TcCLB.511367.360	Trypanosoma_cruzi_CL_Brener_Non-Esmeraldo-like	elongationfactor1-alpha,putative
NaN	NaN	NaN	NaN	NaN	NaN	2297701	2342085	NaN	2319893	2235566	231815	NaN	1.23369e+06	2272603	NaN	22778	1868572	1.38798e+06	0.598297	217035	223123	NaN	220079	0.094866	2250099	2228594	NaN	2.23935e+06	1.81516	2296295	2206092	184096	1562161	1.26625	24	24	1	56.1	56.1	5.1	49156	226.02	724230000	227	TcCLB.511369.20	TcCLB.511369.20:mRNA	TcCLB.511369.20	Trypanosoma_cruzi_CL_Brener_Esmeraldo-like	elongationfactor1-alpha,putative
NaN	NaN	NaN	NaN	NaN	NaN	175757	1742366	NaN	959062	1793174	1768353	NaN	1.78076e+06	1722506	NaN	NaN	1808727	1.76562e+06	1.84098	NaN	1650558	NaN	NaN	0	1804644	1890821	168675	1.28805e+06	0.723311	1772601	1786454	NaN	1.77953e+06	0.999306	14	14	1	35.2	35.2	3.2	51784	151.61	24886000	54	TcCLB.511277.70	TcCLB.511277.70:mRNA	TcCLB.511277.70	Trypanosoma_cruzi_CL_Brener_Non-Esmeraldo-like	ElongationfactorTu,mitochondrial,putative
NaN	NaN	NaN	NaN	NaN	NaN	NaN	1667273	NaN	NaN	1816039	194031	NaN	1005035	1735776	NaN	179114	180945	698612	#VALUE!	NaN	1787183	NaN	NaN	0	2096698	1998718	1911535	2002317	1.99229	1991443	1910835	1752894	1.88506e+06	1.87561	16	16	16	48.7	48.7	48.7	46443	269.74	65595000	85	TcCLB.504105.140	TcCLB.504105.140:mRNA	TcCLB.504105.140	Trypanosoma_cruzi_CL_Brener_Non-Esmeraldo-like	enolase
NaN	NaN	NaN	NaN	NaN	NaN	1810697	1802063	NaN	1806380	NaN	1816005	NaN	NaN	1709321	NaN	1738625	1725525	1.72449e+06	0.954666	NaN	1801873	NaN	NaN	0	183992	NaN	NaN	NaN	0	1786321	1817904	NaN	1.80211e+06	#VALUE!	9	9	9	23.3	23.3	23.3	45503	89008	21640000	33	TcCLB.511585.190	TcCLB.511585.190:mRNA	TcCLB.511585.190	Trypanosoma_cruzi_CL_Brener_Esmeraldo-like	Eukaryoticinitiationfactor4A-1
NaN	NaN	NaN	NaN	NaN	NaN	1955167	187289	NaN	1071228	1799004	1850739	NaN	1.82487e+06	1921236	NaN	1941698	NaN	1931467	1.80304	1889107	1950887	NaN	1919997	1.79233	1812374	1834581	NaN	1.82348e+06	0.999236	1853359	1913636	NaN	1.8835e+06	1.03213	7	7	7	53.9	53.9	53.9	18015	58889	45941000	52	TcCLB.506925.130	TcCLB.506925.130:mRNA	TcCLB.506925.130	Trypanosoma_cruzi_CL_Brener_Esmeraldo-like	eukaryotictranslationinitiationfactor5A
NaN	NaN	NaN	NaN	NaN	NaN	NaN	NaN	NaN	NaN	NaN	NaN	NaN	NaN	NaN	NaN	NaN	NaN	NaN	0	NaN	NaN	NaN	NaN	0	NaN	NaN	NaN	NaN	0	1618867	1575609	NaN	1597238	#VALUE!	3	3	3	14.8	14.8	14.8	32444	18649	1403200	7	TcCLB.510105.50	TcCLB.510105.50:mRNA	TcCLB.510105.50	Trypanosoma_cruzi_CL_Brener_Esmeraldo-like	fibrillarin,putative
NaN	NaN	NaN	NaN	NaN	NaN	NaN	NaN	NaN	NaN	NaN	NaN	NaN	NaN	NaN	NaN	NaN	NaN	NaN	0	NaN	NaN	NaN	NaN	0	1822157	1873404	186261	1.29394e+06	#VALUE!	1817743	NaN	NaN	NaN	0	6	6	6	30.3	30.3	30.3	23721	37811	13980000	18	TcCLB.509391.30	TcCLB.509391.30:mRNA	TcCLB.509391.30	Trypanosoma_cruzi_CL_Brener_Esmeraldo-like	flagellarcalcium-binding24kDaprotein
NaN	NaN	NaN	NaN	NaN	NaN	1948024	NaN	2031617	1.98982e+06	NaN	1757666	1872107	1.81489e+06	NaN	NaN	1840399	NaN	NaN	0	NaN	NaN	NaN	NaN	0	NaN	173443	NaN	NaN	0	NaN	NaN	NaN	NaN	0	9	9	3	7	7	1.9	161.5	71057	17440000	30	TcCLB.506529.250	TcCLB.506529.250:mRNA	TcCLB.506529.250	Trypanosoma_cruzi_CL_Brener_Esmeraldo-like	Flagellumattachmentzoneprotein2
NaN	NaN	NaN	NaN	NaN	NaN	NaN	NaN	NaN	NaN	1778832	1856093	NaN	1.81746e+06	NaN	NaN	NaN	NaN	NaN	0	NaN	NaN	NaN	NaN	0	1707556	1722619	NaN	1.71509e+06	0.943671	1744516	NaN	NaN	NaN	0	15	15	14	19.5	19.5	18.6	117.52	144.56	13835000	33	TcCLB.511283.160	TcCLB.511283.160:mRNA	TcCLB.511283.160	Trypanosoma_cruzi_CL_Brener_Non-Esmeraldo-like	Flagellumattachmentzoneprotein9
NaN	NaN	NaN	NaN	NaN	NaN	NaN	NaN	NaN	NaN	2097855	2170527	NaN	2134191	NaN	NaN	NaN	NaN	NaN	0	NaN	NaN	NaN	NaN	0	2198968	2181084	NaN	2190026	1.02616	216787	2177262	176836	856962	0.401539	31	31	31	57.8	57.8	57.8	44106	323.31	212500000	132	TcCLB.508719.70	TcCLB.508719.70:mRNA	TcCLB.508719.70	Trypanosoma_cruzi_CL_Brener_Esmeraldo-like	flagellumtargetingproteinkharon1,putative
NaN	NaN	NaN	NaN	NaN	NaN	NaN	NaN	NaN	NaN	1665648	NaN	NaN	NaN	NaN	NaN	1524615	NaN	NaN	0	NaN	1597383	NaN	NaN	0	1646329	1532678	NaN	1.5895e+06	#VALUE!	160592	1553303	NaN	856948	#VALUE!	3	3	3	15.4	15.4	15.4	37899	23221	4388100	24	TcCLB.508351.10	TcCLB.508351.10:mRNA	TcCLB.508351.10	Trypanosoma_cruzi_CL_Brener_Non-Esmeraldo-like	fructose-1,6-bisphosphatase,cytosolic,putative
NaN	NaN	NaN	NaN	NaN	NaN	2197841	2269872	1937388	2.13503e+06	2250816	2340587	1941903	2.17777e+06	1773284	NaN	2217941	NaN	1.99561e+06	0.934698	2019629	2205593	NaN	2112611	0.989498	2117518	2196754	NaN	2157136	0.990526	2066327	2224899	1678813	1990013	0.913785	26	26	26	64.5	64.5	64.5	40805	323.31	495720000	213	TcCLB.504163.50	TcCLB.504163.50:mRNA	TcCLB.504163.50	Trypanosoma_cruzi_CL_Brener_Esmeraldo-like	fructose-bisphosphatealdolase,glycosomal,putative
NaN	NaN	NaN	NaN	NaN	NaN	NaN	NaN	NaN	NaN	1764962	1854913	NaN	1.80994e+06	NaN	NaN	NaN	NaN	NaN	0	NaN	NaN	NaN	NaN	0	NaN	1668524	NaN	NaN	0	NaN	NaN	NaN	NaN	0	7	7	7	28	28	28	61.8	91085	9583700	17	TcCLB.504043.10	TcCLB.504043.10:mRNA	TcCLB.504043.10	Trypanosoma_cruzi_CL_Brener_Esmeraldo-like	Generalnegativeregulatoroftranscriptionsubunit5
NaN	NaN	NaN	NaN	NaN	NaN	NaN	1665829	NaN	NaN	1846698	1868147	NaN	1.85742e+06	170267	NaN	172121	NaN	171194	#VALUE!	NaN	1806828	NaN	NaN	0	1900023	1906366	NaN	1.90319e+06	1.02464	1754857	1839532	1664414	1.75293e+06	0.943746	21	21	21	45.5	45.5	45.5	71315	323.31	33418000	74	TcCLB.506585.40	TcCLB.506585.40:mRNA	TcCLB.506585.40	Trypanosoma_cruzi_CL_Brener_Non-Esmeraldo-like	glucose-regulatedprotein78,putative
NaN	NaN	NaN	NaN	NaN	NaN	1857858	1808882	NaN	1833370	NaN	1741914	NaN	NaN	1849993	NaN	1834447	1719806	1.80142e+06	0.982571	2032575	2066466	NaN	2.04952e+06	1.1179	1876594	NaN	NaN	NaN	0	1884371	1886442	NaN	1.88541e+06	#VALUE!	17	17	5	50.7	50.7	16.8	45056	287.49	52229000	80	TcCLB.508111.30	TcCLB.508111.30:mRNA	TcCLB.508111.30	Trypanosoma_cruzi_CL_Brener_Non-Esmeraldo-like	glutamatedehydrogenase,putative
NaN	NaN	NaN	NaN	NaN	NaN	216132	2137295	NaN	1.17671e+06	2473045	2444145	2200727	2372639	2103798	NaN	2158031	2222641	2161490	1.83689	207123	2129552	1917797	1.41816e+06	1.20518	2403699	241689	2329838	1.65841e+06	0.698972	2414864	2332292	2255508	2.33422e+06	0.983808	26	26	26	75.2	75.2	75.2	39032	321.65	1350500000	256	TcCLB.506943.60	TcCLB.506943.60:mRNA	TcCLB.506943.60	Trypanosoma_cruzi_CL_Brener_Esmeraldo-like	glyceraldehyde3-phosphatedehydrogenase,putative
NaN	NaN	NaN	NaN	NaN	NaN	1797477	176656	NaN	987066	NaN	NaN	NaN	NaN	NaN	NaN	NaN	NaN	NaN	0	NaN	1666233	NaN	NaN	0	NaN	NaN	NaN	NaN	0	NaN	NaN	NaN	NaN	0	12	2	2	26.3	3.8	3.8	56114	28592	3874800	9	TcCLB.508741.170	TcCLB.508741.170:mRNA	TcCLB.508741.170	Trypanosoma_cruzi_CL_Brener_Non-Esmeraldo-like	glyceratekinase,putative
NaN	NaN	NaN	NaN	NaN	NaN	1860498	1874888	NaN	1867693	1860762	1722609	NaN	1.79169e+06	1755697	NaN	1867625	NaN	1811661	0.969999	1858219	180373	NaN	1019296	0.545751	1746164	1754887	NaN	1.75053e+06	0.977027	1788971	1686411	NaN	1737691	0.969864	13	13	3	29	29	6.5	56356	121.09	23706000	61	TcCLB.509139.10	TcCLB.509139.10:mRNA	TcCLB.509139.10	Trypanosoma_cruzi_CL_Brener_Esmeraldo-like	glyceratekinase,putative
NaN	NaN	NaN	NaN	NaN	NaN	1871703	1837063	NaN	1854383	NaN	1736598	NaN	NaN	1776098	NaN	1888777	NaN	1.83244e+06	0.988166	NaN	1926941	NaN	NaN	0	1846535	1787736	NaN	1.81714e+06	#VALUE!	1840033	1834373	NaN	1837203	#VALUE!	9	9	9	28.8	28.8	28.8	34085	71457	32827000	35	TcCLB.511293.69	TcCLB.511293.69:mRNA	TcCLB.511293.69	Trypanosoma_cruzi_CL_Brener_Non-Esmeraldo-like	glycosomalmalatedehydrogenase,putative
NaN	NaN	NaN	NaN	NaN	NaN	NaN	1561457	NaN	NaN	NaN	NaN	NaN	NaN	1602278	NaN	1636023	1649343	1.62921e+06	#VALUE!	NaN	NaN	1596484	NaN	0	1698915	1664456	NaN	1.68169e+06	#VALUE!	1749248	1637133	1666345	1684242	#VALUE!	6	6	6	35.2	35.2	35.2	26575	75897	9256700	28	TcCLB.510669.20	TcCLB.510669.20:mRNA	TcCLB.510669.20	Trypanosoma_cruzi_CL_Brener_Non-Esmeraldo-like	glycosomalmembraneprotein,putative
NaN	NaN	NaN	NaN	NaN	NaN	NaN	NaN	NaN	NaN	NaN	1725045	NaN	NaN	NaN	NaN	NaN	NaN	NaN	0	NaN	1802264	NaN	NaN	0	NaN	1752604	NaN	NaN	0	NaN	1729123	1777295	1753209	#VALUE!	5	5	5	24.3	24.3	24.3	23939	33028	15688000	21	TcCLB.511017.50	TcCLB.511017.50:mRNA	TcCLB.511017.50	Trypanosoma_cruzi_CL_Brener_Non-Esmeraldo-like	glycosomalmembraneprotein,putative
NaN	NaN	NaN	NaN	NaN	NaN	NaN	NaN	NaN	NaN	NaN	NaN	NaN	NaN	NaN	NaN	NaN	NaN	NaN	0	NaN	NaN	NaN	NaN	0	1799048	1785629	NaN	1.79234e+06	#VALUE!	1814699	NaN	1793945	1804322	#VALUE!	11	11	11	29.9	29.9	29.9	52.31	78994	7822800	31	TcCLB.506519.130	TcCLB.506519.130:mRNA	TcCLB.506519.130	Trypanosoma_cruzi_CL_Brener_Esmeraldo-like	GMPreductase
NaN	NaN	NaN	NaN	NaN	NaN	NaN	1677481	NaN	NaN	1821262	NaN	NaN	NaN	NaN	NaN	1789119	NaN	NaN	0	NaN	NaN	NaN	NaN	0	1824572	1886997	NaN	1.85578e+06	#VALUE!	1810108	NaN	NaN	NaN	0	10	10	10	65.4	65.4	65.4	24398	101.81	17965000	32	TcCLB.509455.80	TcCLB.509455.80:mRNA	TcCLB.509455.80	Trypanosoma_cruzi_CL_Brener_Esmeraldo-like	GTP-bindingnuclearproteinrtb2,putative
NaN	NaN	NaN	NaN	NaN	NaN	NaN	NaN	NaN	NaN	NaN	NaN	NaN	NaN	1766143	NaN	NaN	NaN	NaN	0	NaN	NaN	NaN	NaN	0	1817128	1906708	NaN	1861918	#VALUE!	1758732	1917085	NaN	1.83791e+06	#VALUE!	5	5	5	29.5	29.5	29.5	23103	37887	23630000	23	TcCLB.509831.36	TcCLB.509831.36:mRNA	TcCLB.509831.36	Trypanosoma_cruzi_CL_Brener_Esmeraldo-like	guideRNA-bindingproteinof21kDa
NaN	NaN	NaN	NaN	NaN	NaN	1829145	1825317	NaN	1827231	1757363	1970558	NaN	1.86396e+06	18056	NaN	193065	1939375	716832	0.392305	NaN	191946	NaN	NaN	0	1941448	1907156	1860422	1.90301e+06	1.02095	1947679	1898465	1837424	1.89452e+06	1.0164	21	21	15	40.2	40.2	29.8	70989	323.31	63510000	117	TcCLB.507029.30	TcCLB.507029.30:mRNA	TcCLB.507029.30	Trypanosoma_cruzi_CL_Brener_Non-Esmeraldo-like	heatshock70kDaprotein,mitochondrialprecursor,putative
NaN	NaN	NaN	NaN	NaN	NaN	NaN	NaN	NaN	NaN	NaN	NaN	NaN	NaN	NaN	NaN	1580012	1737093	1.65855e+06	#VALUE!	NaN	NaN	NaN	NaN	0	1662899	1659714	NaN	1.66131e+06	#VALUE!	NaN	NaN	NaN	NaN	0	10	7	7	44.3	34.1	34.1	30147	47568	4366000	21	TcCLB.506135.9	TcCLB.506135.9:mRNA	TcCLB.506135.9	Trypanosoma_cruzi_CL_Brener_Esmeraldo-like	heatshock70kDaprotein,putative(fragment)
NaN	NaN	NaN	NaN	NaN	NaN	NaN	1549073	NaN	NaN	1685599	2135885	NaN	1910742	NaN	NaN	1625475	NaN	NaN	0	NaN	1887021	NaN	NaN	0	1980522	1929663	NaN	1.95509e+06	1.02321	176416	1937065	NaN	1.05674e+06	0.553052	26	26	26	54.2	54.2	54.2	59165	323.31	74884000	81	TcCLB.507641.290	TcCLB.507641.290:mRNA	TcCLB.507641.290	Trypanosoma_cruzi_CL_Brener_Esmeraldo-like	heatshockprotein60
NaN	NaN	NaN	NaN	NaN	NaN	NaN	1835333	NaN	NaN	1937318	2104427	NaN	2.02087e+06	1855678	NaN	1876153	NaN	1.86592e+06	#VALUE!	1855187	1940761	NaN	1897974	#VALUE!	2081214	2021181	1744831	1.94908e+06	0.964472	2115536	2032904	1846854	1.99843e+06	0.988895	26	26	0	39.9	39.9	0	73297	323.31	132070000	141	TcCLB.511211.170	TcCLB.511211.170:mRNA	TcCLB.511211.170	Trypanosoma_cruzi_CL_Brener_Esmeraldo-like	heatshockprotein70(hsp70),putative
NaN	NaN	NaN	NaN	NaN	NaN	170036	1730848	NaN	950442	NaN	2016005	NaN	NaN	1709723	NaN	1680209	1783263	1.7244e+06	1.81431	NaN	1932674	NaN	NaN	0	1979456	1652126	NaN	1815791	#VALUE!	1715699	1782345	NaN	1749022	#VALUE!	15	15	15	21.3	21.3	21.3	80741	200.92	44698000	67	TcCLB.509643.130	TcCLB.509643.130:mRNA	TcCLB.509643.130	Trypanosoma_cruzi_CL_Brener_Non-Esmeraldo-like	heatshockprotein85,putative
NaN	NaN	NaN	NaN	NaN	NaN	NaN	NaN	NaN	NaN	NaN	NaN	NaN	NaN	NaN	NaN	NaN	NaN	NaN	0	NaN	NaN	NaN	NaN	0	1732974	1805611	NaN	1.76929e+06	#VALUE!	NaN	1741179	NaN	NaN	0	6	6	6	20.6	20.6	20.6	44204	38367	10044000	20	TcCLB.511627.110	TcCLB.511627.110:mRNA	TcCLB.511627.110	Trypanosoma_cruzi_CL_Brener_Esmeraldo-like	heatshockproteinDNAJ,putative
NaN	NaN	NaN	NaN	NaN	NaN	NaN	NaN	NaN	NaN	1970764	1877703	NaN	1.92423e+06	NaN	NaN	1867848	1915252	1891550	#VALUE!	1807164	1998718	NaN	1902941	#VALUE!	1992894	1922882	1814101	1909959	0.992582	195253	198007	NaN	196630	0.102186	18	18	4	47.1	47.1	6.4	52144	303	62060000	105	TcCLB.508951.20	TcCLB.508951.20:mRNA	TcCLB.508951.20	Trypanosoma_cruzi_CL_Brener_Esmeraldo-like	hexokinase,putative
NaN	NaN	NaN	NaN	NaN	NaN	NaN	NaN	NaN	NaN	NaN	NaN	NaN	NaN	NaN	NaN	NaN	NaN	NaN	0	NaN	NaN	NaN	NaN	0	1909944	1870728	NaN	1890336	#VALUE!	1770543	1831915	NaN	1801229	#VALUE!	9	9	9	23.7	23.7	23.7	30542	58363	18536000	20	TcCLB.507951.114	TcCLB.507951.114:mRNA	TcCLB.507951.114	Trypanosoma_cruzi_CL_Brener_Non-Esmeraldo-like	HighmobilitygroupproteinTDP1
2993143	2736703	278581	1833804	1897542	NaN	NaN	1807174	NaN	NaN	1614526	1688739	NaN	1.65163e+06	274419	251354	2738624	2699852	1.49106e+06	#VALUE!	2009275	2002729	1952711	1.98824e+06	#VALUE!	2701489	271207	2642717	1.8718e+06	1.13331	2194253	1793882	NaN	1.99407e+06	1.20733	16	16	16	77.7	77.7	77.7	12346	280.68	9780100000	596	TcCLB.511635.20	TcCLB.511635.20:mRNA	TcCLB.511635.20	Trypanosoma_cruzi_CL_Brener_Non-Esmeraldo-like	histoneH2B,putative
NaN	NaN	NaN	2890518	2942858	2915226	NaN	NaN	NaN	NaN	NaN	NaN	NaN	NaN	NaN	NaN	NaN	NaN	NaN	0	2699324	2604702	2578609	2627545	#VALUE!	NaN	NaN	NaN	NaN	0	2629363	2585738	2599639	2.60491e+06	#VALUE!	19	19	19	76.9	76.9	76.9	15688	218.29	6006300000	497	TcCLB.506779.150	TcCLB.506779.150:mRNA	TcCLB.506779.150	Trypanosoma_cruzi_CL_Brener_Esmeraldo-like	HistoneH2BvariantV
NaN	NaN	1871827	NaN	NaN	NaN	NaN	1740964	2003778	1872371	1818098	NaN	2053479	1.93579e+06	NaN	NaN	NaN	2272652	NaN	0	1920924	NaN	196226	1058575	0.565366	205467	1835638	2155375	1.39883e+06	0.722613	1968266	2110796	2175691	2.08492e+06	1.07704	7	7	3	44	44	19	11.17	74752	101190000	51	TcCLB.510351.31	TcCLB.510351.31:mRNA	TcCLB.510351.31	Trypanosoma_cruzi_CL_Brener_Esmeraldo-like	histoneH4,putative
NaN	NaN	NaN	NaN	NaN	NaN	NaN	NaN	NaN	NaN	NaN	1695708	NaN	NaN	NaN	NaN	NaN	NaN	NaN	0	NaN	NaN	NaN	NaN	0	NaN	1765207	NaN	NaN	0	1683479	1709589	NaN	1696534	#VALUE!	7	7	5	17	17	10.5	50501	80941	8103700	16	TcCLB.503829.80	TcCLB.503829.80:mRNA	TcCLB.503829.80	Trypanosoma_cruzi_CL_Brener_Esmeraldo-like	hypotheticalpotein,conserved
NaN	NaN	NaN	NaN	NaN	NaN	NaN	NaN	NaN	NaN	NaN	NaN	NaN	NaN	NaN	NaN	NaN	NaN	NaN	0	NaN	NaN	NaN	NaN	0	1631865	1627807	NaN	1629836	#VALUE!	NaN	1520055	NaN	NaN	0	3	3	3	11.5	11.5	11.5	39122	18999	2446600	8	TcCLB.508041.40	TcCLB.508041.40:mRNA	TcCLB.508041.40	Trypanosoma_cruzi_CL_Brener_Esmeraldo-like	hypotheticalprotein
NaN	NaN	NaN	NaN	NaN	NaN	NaN	NaN	NaN	NaN	1755944	1671196	NaN	1713570	NaN	NaN	NaN	NaN	NaN	0	NaN	NaN	NaN	NaN	0	NaN	1716477	NaN	NaN	0	NaN	16998	NaN	NaN	0	3	3	3	33.1	33.1	33.1	18093	80099	5818500	14	TcCLB.509767.140	TcCLB.509767.140:mRNA	TcCLB.509767.140	Trypanosoma_cruzi_CL_Brener_Esmeraldo-like	hypotheticalprotein
NaN	NaN	NaN	NaN	NaN	NaN	1995858	2103463	NaN	2.04966e+06	NaN	NaN	NaN	NaN	1898849	NaN	209979	17975	708934	0.345879	2040281	2117329	NaN	2078805	1.01422	NaN	NaN	NaN	NaN	0	NaN	NaN	NaN	NaN	0	18	18	5	43.5	43.5	11.2	52221	228.45	65899000	54	TcCLB.510679.40	TcCLB.510679.40:mRNA	TcCLB.510679.40	Trypanosoma_cruzi_CL_Brener_Non-Esmeraldo-like	hypotheticalprotein
NaN	NaN	NaN	NaN	NaN	NaN	1623947	NaN	NaN	NaN	NaN	NaN	NaN	NaN	1599101	NaN	1705144	NaN	1.65212e+06	#VALUE!	NaN	NaN	NaN	NaN	0	NaN	NaN	NaN	NaN	0	NaN	NaN	NaN	NaN	0	5	5	5	12.5	12.5	12.5	61761	89864	5484900	16	TcCLB.511283.220	TcCLB.511283.220:mRNA	TcCLB.511283.220	Trypanosoma_cruzi_CL_Brener_Non-Esmeraldo-like	hypotheticalprotein,conserved
NaN	NaN	NaN	NaN	NaN	NaN	NaN	NaN	NaN	NaN	NaN	1859427	NaN	NaN	NaN	NaN	1913099	NaN	NaN	0	NaN	1990578	NaN	NaN	0	1812828	2067012	NaN	1939920	#VALUE!	1864572	2114077	1939308	1.97265e+06	#VALUE!	6	6	6	52.5	52.5	52.5	13496	122.47	93599000	43	TcCLB.504089.60	TcCLB.504089.60:mRNA	TcCLB.504089.60	Trypanosoma_cruzi_CL_Brener_Esmeraldo-like	hypotheticalprotein,conserved
NaN	NaN	NaN	NaN	NaN	NaN	NaN	NaN	NaN	NaN	NaN	NaN	NaN	NaN	NaN	NaN	NaN	NaN	NaN	0	NaN	NaN	NaN	NaN	0	NaN	NaN	NaN	NaN	0	1874954	1707085	NaN	1.79102e+06	#VALUE!	8	8	4	15.2	15.2	7.5	89755	83665	3685000	11	TcCLB.506543.100	TcCLB.506543.100:mRNA	TcCLB.506543.100	Trypanosoma_cruzi_CL_Brener_Esmeraldo-like	hypotheticalprotein,conserved
NaN	NaN	NaN	NaN	NaN	NaN	NaN	NaN	NaN	NaN	NaN	NaN	NaN	NaN	NaN	NaN	NaN	NaN	NaN	0	NaN	NaN	NaN	NaN	0	1692937	1609982	NaN	1.65146e+06	#VALUE!	1683615	NaN	NaN	NaN	0	6	6	6	15.2	15.2	15.2	51673	76909	3915800	13	TcCLB.506945.320	TcCLB.506945.320:mRNA	TcCLB.506945.320	Trypanosoma_cruzi_CL_Brener_Esmeraldo-like	hypotheticalprotein,conserved
NaN	NaN	NaN	NaN	NaN	NaN	NaN	NaN	NaN	NaN	NaN	NaN	NaN	NaN	NaN	NaN	NaN	NaN	NaN	0	NaN	NaN	NaN	NaN	0	NaN	NaN	NaN	NaN	0	1934132	1901664	NaN	1917898	#VALUE!	5	5	4	18.2	18.2	13.1	35469	46129	11818000	9	TcCLB.508409.180	TcCLB.508409.180:mRNA	TcCLB.508409.180	Trypanosoma_cruzi_CL_Brener_Non-Esmeraldo-like	hypotheticalprotein,conserved
NaN	NaN	NaN	NaN	NaN	NaN	NaN	NaN	NaN	NaN	1708701	NaN	NaN	NaN	NaN	NaN	NaN	NaN	NaN	0	NaN	NaN	NaN	NaN	0	1650173	1699413	NaN	1674793	#VALUE!	NaN	NaN	NaN	NaN	0	8	8	8	11.5	11.5	11.5	108.37	56514	5539500	14	TcCLB.510055.50	TcCLB.510055.50:mRNA	TcCLB.510055.50	Trypanosoma_cruzi_CL_Brener_Esmeraldo-like	hypotheticalprotein,conserved
NaN	NaN	NaN	NaN	NaN	NaN	NaN	NaN	NaN	NaN	NaN	NaN	NaN	NaN	NaN	NaN	NaN	NaN	NaN	0	NaN	NaN	NaN	NaN	0	1587176	1613617	NaN	1.6004e+06	#VALUE!	NaN	1545314	NaN	NaN	0	4	4	4	21.2	21.2	21.2	38709	166.36	2324500	11	TcCLB.510409.50	TcCLB.510409.50:mRNA	TcCLB.510409.50	Trypanosoma_cruzi_CL_Brener_Esmeraldo-like	hypotheticalprotein,conserved
NaN	NaN	NaN	NaN	NaN	NaN	NaN	NaN	NaN	NaN	NaN	NaN	NaN	NaN	NaN	NaN	NaN	NaN	NaN	0	NaN	NaN	NaN	NaN	0	1708254	1690442	NaN	1699348	#VALUE!	1715946	1694604	NaN	1705275	#VALUE!	5	5	5	20.4	20.4	20.4	31113	34454	6082400	14	TcCLB.510635.40	TcCLB.510635.40:mRNA	TcCLB.510635.40	Trypanosoma_cruzi_CL_Brener_Non-Esmeraldo-like	hypotheticalprotein,conserved
NaN	NaN	NaN	NaN	NaN	NaN	1776455	NaN	NaN	NaN	1924393	1845069	NaN	1884731	196398	NaN	1914368	NaN	1055383	#VALUE!	2143395	1995347	NaN	2069371	#VALUE!	2146673	2071523	NaN	2109098	1.11904	2223984	2076547	2042368	2.1143e+06	1.1218	13	13	13	56.6	56.6	56.6	24454	167.1	150910000	92	TcCLB.510877.40	TcCLB.510877.40:mRNA	TcCLB.510877.40	Trypanosoma_cruzi_CL_Brener_Esmeraldo-like	hypotheticalprotein,conserved
NaN	NaN	NaN	NaN	NaN	NaN	1791608	NaN	NaN	NaN	NaN	NaN	NaN	NaN	1679068	NaN	NaN	NaN	NaN	0	1892262	NaN	1760234	1826248	#VALUE!	NaN	NaN	1739197	NaN	0	1885921	1802599	NaN	1844260	#VALUE!	17	17	17	23	23	23	100.79	137.2	14594000	42	TcCLB.509761.10	TcCLB.509761.10:mRNA	TcCLB.509761.10	Trypanosoma_cruzi_CL_Brener_Esmeraldo-like	hypotheticalprotein,conserved
NaN	NaN	NaN	NaN	NaN	NaN	NaN	NaN	NaN	NaN	1897211	1871498	NaN	1.88435e+06	NaN	NaN	NaN	NaN	NaN	0	NaN	NaN	NaN	NaN	0	1622313	1708835	NaN	1665574	0.883896	1707389	1704367	NaN	1705878	0.905285	12	12	5	47.6	47.6	25.8	38733	147.75	16177000	27	TcCLB.453917.9	TcCLB.453917.9:mRNA	TcCLB.453917.9	Trypanosoma_cruzi_CL_Brener_Esmeraldo-like	hypotheticalprotein,conserved
NaN	NaN	NaN	NaN	NaN	NaN	NaN	NaN	NaN	NaN	2054887	1565793	NaN	1810340	NaN	NaN	NaN	NaN	NaN	0	NaN	NaN	NaN	NaN	0	1578624	1607842	NaN	1593233	0.880074	1608759	1495638	NaN	1.5522e+06	0.857407	18	18	18	29	29	29	94603	153.69	12213000	31	TcCLB.503757.30	TcCLB.503757.30:mRNA	TcCLB.503757.30	Trypanosoma_cruzi_CL_Brener_Esmeraldo-like	hypotheticalprotein,conserved
NaN	NaN	NaN	NaN	NaN	NaN	NaN	NaN	NaN	NaN	1808975	1684439	NaN	1746707	NaN	NaN	NaN	NaN	NaN	0	NaN	NaN	NaN	NaN	0	1823309	1770029	NaN	1796669	1.0286	1848369	1808338	NaN	1.82835e+06	1.04674	5	5	5	44.5	44.5	44.5	19031	147.57	15516000	21	TcCLB.503897.70	TcCLB.503897.70:mRNA	TcCLB.503897.70	Trypanosoma_cruzi_CL_Brener_Esmeraldo-like	hypotheticalprotein,conserved
NaN	NaN	NaN	NaN	NaN	NaN	NaN	NaN	NaN	NaN	1869741	1831681	NaN	1850711	NaN	NaN	NaN	NaN	NaN	0	NaN	NaN	NaN	NaN	0	NaN	1669954	NaN	NaN	0	1731336	NaN	NaN	NaN	0	12	12	12	23.4	23.4	23.4	80684	211.03	9604500	26	TcCLB.503899.80	TcCLB.503899.80:mRNA	TcCLB.503899.80	Trypanosoma_cruzi_CL_Brener_Esmeraldo-like	hypotheticalprotein,conserved
NaN	NaN	NaN	NaN	NaN	NaN	NaN	NaN	NaN	NaN	1936641	1878689	NaN	1907665	NaN	NaN	1873833	NaN	NaN	0	NaN	1960464	NaN	NaN	0	1884209	202498	NaN	1.04335e+06	0.546927	2028161	207762	2035488	1.4238e+06	0.746359	9	9	9	76.1	76.1	76.1	12959	309.36	83918000	61	TcCLB.504089.70	TcCLB.504089.70:mRNA	TcCLB.504089.70	Trypanosoma_cruzi_CL_Brener_Esmeraldo-like	hypotheticalprotein,conserved
NaN	NaN	NaN	NaN	NaN	NaN	NaN	NaN	NaN	NaN	1672254	1592769	NaN	1.63251e+06	NaN	NaN	NaN	NaN	NaN	0	NaN	NaN	NaN	NaN	0	NaN	NaN	NaN	NaN	0	NaN	NaN	NaN	NaN	0	4	4	4	7.2	7.2	7.2	72974	30.36	1629200	8	TcCLB.504009.30	TcCLB.504009.30:mRNA	TcCLB.504009.30	Trypanosoma_cruzi_CL_Brener_Esmeraldo-like	hypotheticalprotein,conserved
NaN	NaN	NaN	NaN	NaN	NaN	NaN	NaN	NaN	NaN	1902267	NaN	NaN	NaN	NaN	NaN	NaN	NaN	NaN	0	NaN	NaN	NaN	NaN	0	1754148	NaN	1741477	1.74781e+06	#VALUE!	1773046	1678354	NaN	1725700	#VALUE!	12	12	12	48.8	48.8	48.8	28678	149.6	10077000	26	TcCLB.504057.90	TcCLB.504057.90:mRNA	TcCLB.504057.90	Trypanosoma_cruzi_CL_Brener_Esmeraldo-like	hypotheticalprotein,conserved
NaN	NaN	NaN	NaN	NaN	NaN	NaN	NaN	NaN	NaN	2030441	1826531	NaN	1928486	NaN	NaN	NaN	NaN	NaN	0	NaN	NaN	NaN	NaN	0	1924934	1737441	NaN	1.83119e+06	0.949547	1991254	1677982	NaN	1834618	0.951326	28	28	28	29.8	29.8	29.8	135.02	323.31	27055000	63	TcCLB.504147.240	TcCLB.504147.240:mRNA	TcCLB.504147.240	Trypanosoma_cruzi_CL_Brener_Esmeraldo-like	hypotheticalprotein,conserved
NaN	NaN	NaN	NaN	NaN	NaN	NaN	NaN	NaN	NaN	1931383	21299	1872793	1.27516e+06	NaN	NaN	NaN	NaN	NaN	0	NaN	NaN	NaN	NaN	0	1973529	1908939	NaN	1941234	1.52235	1876237	1918456	NaN	1.89735e+06	1.48793	28	28	28	35	35	35	93722	186.7	69850000	68	TcCLB.504423.30	TcCLB.504423.30:mRNA	TcCLB.504423.30	Trypanosoma_cruzi_CL_Brener_Esmeraldo-like	hypotheticalprotein,conserved
NaN	NaN	NaN	NaN	NaN	NaN	NaN	NaN	NaN	NaN	2134608	1946965	NaN	2.04079e+06	NaN	NaN	NaN	NaN	NaN	0	NaN	NaN	NaN	NaN	0	2035197	1842968	1741063	1873076	0.917821	2001059	1806345	NaN	1903702	0.932828	10	10	6	18.8	18.8	11.3	55.45	69892	47474000	35	TcCLB.508417.10	TcCLB.508417.10:mRNA	TcCLB.508417.10	Trypanosoma_cruzi_CL_Brener_Non-Esmeraldo-like	hypotheticalprotein,conserved
NaN	NaN	NaN	NaN	NaN	NaN	NaN	NaN	NaN	NaN	1766136	1911324	NaN	1838730	NaN	NaN	NaN	NaN	NaN	0	NaN	NaN	NaN	NaN	0	NaN	NaN	1723145	NaN	0	1944901	1852879	NaN	1898890	1.03272	18	18	3	12.9	12.9	2.6	199.29	202.94	22654000	42	TcCLB.506503.120	TcCLB.506503.120:mRNA	TcCLB.506503.120	Trypanosoma_cruzi_CL_Brener_Esmeraldo-like	hypotheticalprotein,conserved
NaN	NaN	NaN	NaN	NaN	NaN	NaN	NaN	NaN	NaN	174877	1681253	NaN	928065	NaN	NaN	1667673	NaN	NaN	0	NaN	NaN	NaN	NaN	0	1678174	NaN	NaN	NaN	0	1679081	NaN	NaN	NaN	0	9	9	9	19.2	19.2	19.2	71008	67578	6971200	23	TcCLB.507033.10	TcCLB.507033.10:mRNA	TcCLB.507033.10	Trypanosoma_cruzi_CL_Brener_Non-Esmeraldo-like	hypotheticalprotein,conserved
NaN	NaN	NaN	NaN	NaN	NaN	NaN	NaN	NaN	NaN	1775968	NaN	NaN	NaN	NaN	NaN	NaN	NaN	NaN	0	NaN	NaN	NaN	NaN	0	1729876	174708	NaN	952292	#VALUE!	1795367	1691181	NaN	1743274	#VALUE!	7	7	1	20.2	20.2	3.9	46682	76519	11465000	20	TcCLB.506625.120	TcCLB.506625.120:mRNA	TcCLB.506625.120	Trypanosoma_cruzi_CL_Brener_Esmeraldo-like	hypotheticalprotein,conserved
NaN	NaN	NaN	NaN	NaN	NaN	NaN	NaN	NaN	NaN	NaN	1984032	NaN	NaN	NaN	NaN	NaN	NaN	NaN	0	NaN	NaN	NaN	NaN	0	1912848	1877156	NaN	1895002	#VALUE!	1800903	1975039	NaN	1887971	#VALUE!	6	6	6	42.8	42.8	42.8	16335	87153	44406000	27	TcCLB.506635.130	TcCLB.506635.130:mRNA	TcCLB.506635.130	Trypanosoma_cruzi_CL_Brener_Esmeraldo-like	hypotheticalprotein,conserved
NaN	NaN	NaN	NaN	NaN	NaN	1994764	2008096	NaN	2001430	NaN	NaN	NaN	NaN	1921679	NaN	1976998	NaN	1.94934e+06	0.973973	NaN	1953873	NaN	NaN	0	NaN	NaN	NaN	NaN	0	NaN	NaN	NaN	NaN	0	8	8	8	12.4	12.4	12.4	67579	72899	32022000	26	TcCLB.506789.160	TcCLB.506789.160:mRNA	TcCLB.506789.160	Trypanosoma_cruzi_CL_Brener_Non-Esmeraldo-like	hypotheticalprotein,conserved
NaN	NaN	NaN	NaN	NaN	NaN	NaN	NaN	NaN	NaN	NaN	NaN	NaN	NaN	NaN	NaN	NaN	NaN	NaN	0	NaN	NaN	NaN	NaN	0	1519871	153946	NaN	836908	#VALUE!	1504363	NaN	NaN	NaN	0	3	3	3	7	7	7	58156	20531	1099600	6	TcCLB.506825.40	TcCLB.506825.40:mRNA	TcCLB.506825.40	Trypanosoma_cruzi_CL_Brener_Esmeraldo-like	hypotheticalprotein,conserved
NaN	NaN	NaN	NaN	NaN	NaN	NaN	NaN	NaN	NaN	2202938	1877488	NaN	2040213	NaN	NaN	NaN	NaN	NaN	0	NaN	NaN	NaN	NaN	0	2006605	2036239	NaN	2021422	0.99079	2063724	1992636	NaN	2028180	0.994102	22	22	22	31.8	31.8	31.8	113.96	212.16	73019000	75	TcCLB.506885.200	TcCLB.506885.200:mRNA	TcCLB.506885.200	Trypanosoma_cruzi_CL_Brener_Esmeraldo-like	hypotheticalprotein,conserved
NaN	NaN	NaN	NaN	NaN	NaN	NaN	NaN	NaN	NaN	NaN	NaN	NaN	NaN	NaN	NaN	NaN	NaN	NaN	0	NaN	NaN	NaN	NaN	0	1662514	NaN	NaN	NaN	0	1717172	1582732	NaN	1649952	#VALUE!	4	4	4	19.7	19.7	19.7	31551	49776	3058200	12	TcCLB.506925.110	TcCLB.506925.110:mRNA	TcCLB.506925.110	Trypanosoma_cruzi_CL_Brener_Esmeraldo-like	hypotheticalprotein,conserved
NaN	NaN	NaN	NaN	NaN	NaN	NaN	NaN	NaN	NaN	1830305	1686617	NaN	1758461	NaN	NaN	168977	NaN	NaN	0	NaN	1719998	NaN	NaN	0	1749506	1833625	NaN	1.79157e+06	1.01883	1748731	1805033	NaN	1776882	1.01048	14	14	5	17.3	17.3	7.8	104.24	123.56	17675000	49	TcCLB.508375.70	TcCLB.508375.70:mRNA	TcCLB.508375.70	Trypanosoma_cruzi_CL_Brener_Esmeraldo-like	hypotheticalprotein,conserved
NaN	NaN	NaN	NaN	NaN	NaN	NaN	NaN	NaN	NaN	1823145	1751337	NaN	1787241	NaN	NaN	NaN	NaN	NaN	0	NaN	NaN	NaN	NaN	0	NaN	1698504	NaN	NaN	0	NaN	NaN	NaN	NaN	0	8	8	8	42.5	42.5	42.5	32772	76609	8162700	16	TcCLB.507669.20	TcCLB.507669.20:mRNA	TcCLB.507669.20	Trypanosoma_cruzi_CL_Brener_Esmeraldo-like	hypotheticalprotein,conserved
NaN	NaN	NaN	NaN	NaN	NaN	NaN	NaN	NaN	NaN	1834061	1469572	NaN	1.65182e+06	NaN	NaN	NaN	NaN	NaN	0	NaN	NaN	NaN	NaN	0	NaN	NaN	NaN	NaN	0	NaN	NaN	NaN	NaN	0	4	4	4	46.5	46.5	46.5	11.77	35617	3262900	10	TcCLB.510173.130	TcCLB.510173.130:mRNA	TcCLB.510173.130	Trypanosoma_cruzi_CL_Brener_Esmeraldo-like	hypotheticalprotein,conserved
NaN	NaN	NaN	NaN	NaN	NaN	NaN	NaN	NaN	NaN	1892196	1912926	NaN	1902561	1651171	NaN	NaN	NaN	NaN	0	NaN	NaN	NaN	NaN	0	1867866	1906742	NaN	1887304	0.991981	1897757	187844	NaN	1.0428e+06	0.548104	29	29	29	27.9	27.9	27.9	179.39	323.31	35820000	72	TcCLB.507809.100	TcCLB.507809.100:mRNA	TcCLB.507809.100	Trypanosoma_cruzi_CL_Brener_Esmeraldo-like	hypotheticalprotein,conserved
NaN	NaN	NaN	NaN	NaN	NaN	NaN	NaN	NaN	NaN	1949037	1873638	NaN	1.91134e+06	NaN	NaN	NaN	NaN	NaN	0	NaN	NaN	NaN	NaN	0	1853826	1891905	NaN	1.87287e+06	0.979872	1912356	1770144	NaN	1841250	0.963331	3	3	3	27.2	27.2	27.2	15942	80689	30852000	26	TcCLB.508137.20	TcCLB.508137.20:mRNA	TcCLB.508137.20	Trypanosoma_cruzi_CL_Brener_Esmeraldo-like	hypotheticalprotein,conserved
NaN	NaN	NaN	NaN	NaN	NaN	NaN	NaN	NaN	NaN	NaN	NaN	NaN	NaN	NaN	NaN	NaN	NaN	NaN	0	NaN	NaN	NaN	NaN	0	NaN	NaN	NaN	NaN	0	1695106	1656254	NaN	1675680	#VALUE!	4	4	4	5.6	5.6	5.6	127.98	27465	1760300	6	TcCLB.508211.50	TcCLB.508211.50:mRNA	TcCLB.508211.50	Trypanosoma_cruzi_CL_Brener_Esmeraldo-like	hypotheticalprotein,conserved
NaN	NaN	NaN	NaN	NaN	NaN	NaN	NaN	NaN	NaN	1888739	187673	NaN	1038206	NaN	NaN	NaN	NaN	NaN	0	NaN	NaN	NaN	NaN	0	1850106	1860245	NaN	1.85518e+06	1.78691	1892164	1841728	NaN	1866946	1.79824	19	19	19	40.2	40.2	40.2	59183	153.04	26385000	52	TcCLB.508355.330	TcCLB.508355.330:mRNA	TcCLB.508355.330	Trypanosoma_cruzi_CL_Brener_Non-Esmeraldo-like	hypotheticalprotein,conserved
NaN	NaN	NaN	NaN	NaN	NaN	NaN	NaN	NaN	NaN	1683935	1646206	NaN	1.66507e+06	NaN	NaN	NaN	NaN	NaN	0	NaN	NaN	NaN	NaN	0	1665941	1662142	NaN	1.66404e+06	0.999382	1691649	1716025	NaN	1703837	1.02328	9	9	9	32.7	32.7	32.7	47554	66049	6745600	22	TcCLB.508489.30	TcCLB.508489.30:mRNA	TcCLB.508489.30	Trypanosoma_cruzi_CL_Brener_Esmeraldo-like	hypotheticalprotein,conserved
NaN	NaN	NaN	NaN	NaN	NaN	NaN	NaN	NaN	NaN	1831442	180261	NaN	1.00585e+06	NaN	NaN	NaN	NaN	NaN	0	NaN	NaN	NaN	NaN	0	1778909	1820319	NaN	1799614	1.78914	1851191	1829549	NaN	1840370	1.82966	16	16	16	39	39	39	70127	148.18	19457000	40	TcCLB.509647.170	TcCLB.509647.170:mRNA	TcCLB.509647.170	Trypanosoma_cruzi_CL_Brener_Non-Esmeraldo-like	hypotheticalprotein,conserved
NaN	NaN	NaN	NaN	NaN	NaN	NaN	NaN	NaN	NaN	NaN	NaN	NaN	NaN	NaN	NaN	NaN	NaN	NaN	0	NaN	NaN	NaN	NaN	0	NaN	NaN	NaN	NaN	0	2067142	1832034	1894749	1.93131e+06	#VALUE!	14	14	14	36.2	36.2	36.2	61064	199.51	12863000	31	TcCLB.509831.33	TcCLB.509831.33:mRNA	TcCLB.509831.33	Trypanosoma_cruzi_CL_Brener_Esmeraldo-like	hypotheticalprotein,conserved
NaN	NaN	NaN	NaN	NaN	NaN	2147769	2110335	NaN	2129052	2195134	2050426	NaN	2122780	2025661	NaN	208261	NaN	1116961	0.524628	2013709	20.4	NaN	NaN	0	2014843	199145	NaN	1106994	0.521483	2069396	1959127	NaN	2.01426e+06	0.948879	14	14	3	31.9	31.9	5.9	52459	323.31	167130000	111	TcCLB.510101.350	TcCLB.510101.350:mRNA	TcCLB.510101.350	Trypanosoma_cruzi_CL_Brener_Esmeraldo-like	hypotheticalprotein,conserved
NaN	NaN	NaN	NaN	NaN	NaN	NaN	NaN	NaN	NaN	2048493	1573941	NaN	1811217	NaN	NaN	NaN	NaN	NaN	0	NaN	NaN	NaN	NaN	0	1756003	NaN	NaN	NaN	0	1644374	NaN	NaN	NaN	0	20	20	20	28.1	28.1	28.1	108.63	165.65	11130000	39	TcCLB.510101.380	TcCLB.510101.380:mRNA	TcCLB.510101.380	Trypanosoma_cruzi_CL_Brener_Esmeraldo-like	hypotheticalprotein,conserved
NaN	NaN	NaN	NaN	NaN	NaN	NaN	NaN	NaN	NaN	NaN	1608926	NaN	NaN	NaN	NaN	NaN	NaN	NaN	0	NaN	NaN	NaN	NaN	0	1620503	NaN	NaN	NaN	0	1694352	166562	NaN	930457	#VALUE!	9	9	9	33.3	33.3	33.3	55.61	59897	6227600	18	TcCLB.510143.120	TcCLB.510143.120:mRNA	TcCLB.510143.120	Trypanosoma_cruzi_CL_Brener_Esmeraldo-like	hypotheticalprotein,conserved
NaN	NaN	NaN	NaN	NaN	NaN	NaN	NaN	NaN	NaN	1790142	1843013	NaN	1.81658e+06	NaN	NaN	NaN	NaN	NaN	0	NaN	NaN	NaN	NaN	0	1774162	NaN	NaN	NaN	0	1782712	NaN	NaN	NaN	0	10	10	10	24.3	24.3	24.3	68478	109.26	9109900	24	TcCLB.510149.70	TcCLB.510149.70:mRNA	TcCLB.510149.70	Trypanosoma_cruzi_CL_Brener_Esmeraldo-like	hypotheticalprotein,conserved
NaN	NaN	NaN	NaN	NaN	NaN	NaN	NaN	NaN	NaN	1581183	1571328	NaN	1.57626e+06	NaN	NaN	NaN	NaN	NaN	0	NaN	NaN	NaN	NaN	0	NaN	NaN	NaN	NaN	0	NaN	NaN	NaN	NaN	0	4	4	4	7	7	7	128.85	24009	1316400	6	TcCLB.510597.30	TcCLB.510597.30:mRNA	TcCLB.510597.30	Trypanosoma_cruzi_CL_Brener_Esmeraldo-like	hypotheticalprotein,conserved
NaN	NaN	NaN	NaN	NaN	NaN	NaN	1821252	NaN	NaN	1887051	1865148	NaN	1.8761e+06	NaN	NaN	183656	NaN	NaN	0	NaN	1747191	NaN	NaN	0	1920299	1906174	NaN	1.91324e+06	1.01979	1888503	1832166	NaN	1.86033e+06	0.991597	14	14	2	19.1	19.1	3.3	94559	122.07	33003000	52	TcCLB.510603.160	TcCLB.510603.160:mRNA	TcCLB.510603.160	Trypanosoma_cruzi_CL_Brener_Esmeraldo-like	hypotheticalprotein,conserved
NaN	NaN	NaN	NaN	NaN	NaN	1793462	NaN	NaN	NaN	1890906	1832698	NaN	1861802	NaN	NaN	NaN	NaN	NaN	0	NaN	NaN	NaN	NaN	0	1814659	1830019	NaN	1822339	0.978804	2003416	1803462	NaN	1903439	1.02236	13	13	9	18.7	18.7	15.4	79343	226.41	22872000	52	TcCLB.510609.100	TcCLB.510609.100:mRNA	TcCLB.510609.100	Trypanosoma_cruzi_CL_Brener_Esmeraldo-like	hypotheticalprotein,conserved
NaN	NaN	NaN	NaN	NaN	NaN	NaN	NaN	NaN	NaN	1999479	1950024	NaN	1.97475e+06	NaN	NaN	NaN	NaN	NaN	0	NaN	NaN	NaN	NaN	0	1919203	NaN	NaN	NaN	0	NaN	NaN	NaN	NaN	0	3	3	3	33.8	33.8	33.8	16911	19158	24294000	11	TcCLB.510615.4	TcCLB.510615.4:mRNA	TcCLB.510615.4	Trypanosoma_cruzi_CL_Brener_Esmeraldo-like	hypotheticalprotein,conserved
NaN	NaN	NaN	NaN	NaN	NaN	NaN	NaN	NaN	NaN	2041998	1992212	NaN	2017105	NaN	NaN	NaN	NaN	NaN	0	NaN	NaN	NaN	NaN	0	1951719	2083298	NaN	2.01751e+06	1.0002	2016079	2040145	NaN	2028112	1.00546	18	18	4	56.2	56.2	13	32308	161.56	82034000	57	TcCLB.510737.60	TcCLB.510737.60:mRNA	TcCLB.510737.60	Trypanosoma_cruzi_CL_Brener_Esmeraldo-like	hypotheticalprotein,conserved
NaN	NaN	NaN	NaN	NaN	NaN	NaN	NaN	NaN	NaN	2101454	1981839	NaN	2.04165e+06	NaN	NaN	NaN	NaN	NaN	0	NaN	NaN	NaN	NaN	0	1861288	193563	NaN	1.02743e+06	0.503234	205265	1946154	NaN	1.07571e+06	0.526883	22	22	9	40.7	40.7	18.2	77522	172.08	49923000	62	TcCLB.511303.140	TcCLB.511303.140:mRNA	TcCLB.511303.140	Trypanosoma_cruzi_CL_Brener_Esmeraldo-like	hypotheticalprotein,conserved
NaN	NaN	NaN	NaN	NaN	NaN	2259273	2219433	NaN	2239353	2014171	198649	NaN	1106410	2040374	NaN	2150315	NaN	2.09534e+06	0.935692	2179749	215925	NaN	1197837	0.534903	2020967	2005973	NaN	2013470	1.81982	1851957	2007574	NaN	1.92977e+06	1.74417	10	10	2	39.2	39.2	4.8	25606	114.21	201730000	74	TcCLB.511661.60	TcCLB.511661.60:mRNA	TcCLB.511661.60	Trypanosoma_cruzi_CL_Brener_Non-Esmeraldo-like	hypotheticalprotein,conserved
NaN	NaN	NaN	NaN	NaN	NaN	NaN	NaN	NaN	NaN	1721324	1688083	NaN	1.7047e+06	NaN	NaN	NaN	NaN	NaN	0	NaN	NaN	NaN	NaN	0	1704206	1735819	NaN	1.72001e+06	1.00898	175771	1685172	NaN	930472	0.545826	16	3	3	26.9	4.4	4.4	77749	74098	7399900	11	TcCLB.511761.70	TcCLB.511761.70:mRNA	TcCLB.511761.70	Trypanosoma_cruzi_CL_Brener_Non-Esmeraldo-like	hypotheticalprotein,conserved
NaN	NaN	NaN	NaN	NaN	NaN	NaN	NaN	NaN	NaN	1788887	178678	NaN	983782	NaN	NaN	NaN	NaN	NaN	0	NaN	NaN	NaN	NaN	0	171138	1789924	NaN	980531	0.996695	NaN	NaN	NaN	NaN	0	4	4	4	12.8	12.8	12.8	52515	28497	11329000	15	TcCLB.506977.110	TcCLB.506977.110:pseudogenic_transcript	TcCLB.506977.110	Trypanosoma_cruzi_CL_Brener_Non-Esmeraldo-like	hypotheticalprotein,conserved(pseudogene)
NaN	NaN	NaN	NaN	NaN	NaN	NaN	NaN	NaN	NaN	2020514	1874705	NaN	1.94761e+06	NaN	NaN	NaN	NaN	NaN	0	NaN	NaN	NaN	NaN	0	NaN	NaN	NaN	NaN	0	NaN	1818229	NaN	NaN	0	7	3	3	24.9	10.1	10.1	28316	28425	20925000	12	TcCLB.508425.31	TcCLB.508425.31:pseudogenic_transcript	TcCLB.508425.31	Trypanosoma_cruzi_CL_Brener_Non-Esmeraldo-like	hypotheticalprotein,conserved(pseudogene)
NaN	NaN	NaN	NaN	NaN	NaN	NaN	NaN	NaN	NaN	2344392	2200765	NaN	2.27258e+06	NaN	NaN	NaN	NaN	NaN	0	NaN	NaN	NaN	NaN	0	233073	2247504	NaN	1.24029e+06	0.545763	2354887	2258987	1940503	2.18479e+06	0.961372	12	12	12	52	52	52	30399	323.31	467690000	154	TcCLB.507093.300	TcCLB.507093.300:mRNA	TcCLB.507093.300	Trypanosoma_cruzi_CL_Brener_Esmeraldo-like	hypotheticalproteinSCD6.10
NaN	NaN	NaN	NaN	NaN	NaN	NaN	1836777	NaN	NaN	1662414	175383	NaN	918898	NaN	NaN	NaN	NaN	NaN	0	NaN	1774084	NaN	NaN	0	NaN	1734603	NaN	NaN	0	1695299	1780486	1687795	1.72119e+06	1.8731	12	12	12	57.2	57.2	57.2	23225	99826	17009000	31	TcCLB.508323.100	TcCLB.508323.100:mRNA	TcCLB.508323.100	Trypanosoma_cruzi_CL_Brener_Esmeraldo-like	I/6autoantigen,putative
NaN	NaN	NaN	NaN	NaN	NaN	NaN	NaN	NaN	NaN	1721409	NaN	NaN	NaN	NaN	NaN	1621434	NaN	NaN	0	NaN	NaN	NaN	NaN	0	1626591	1679867	NaN	1653229	#VALUE!	NaN	NaN	NaN	NaN	0	13	13	1	37.5	37.5	3.5	55582	88811	6066000	21	TcCLB.511301.110	TcCLB.511301.110:mRNA	TcCLB.511301.110	Trypanosoma_cruzi_CL_Brener_Non-Esmeraldo-like	inosine-5'-monophosphatedehydrogenase,putative
NaN	NaN	NaN	NaN	NaN	NaN	NaN	1758901	NaN	NaN	1906189	1881033	NaN	1893611	NaN	NaN	NaN	NaN	NaN	0	NaN	NaN	NaN	NaN	0	1883636	1909985	1880429	1891350	0.998806	1854906	1828681	NaN	1.84179e+06	0.972636	14	14	13	42.6	42.6	40.2	46858	186.36	32334000	48	TcCLB.506925.319	TcCLB.506925.319:mRNA	TcCLB.506925.319	Trypanosoma_cruzi_CL_Brener_Esmeraldo-like	isocitratedehydrogenase,putative
NaN	NaN	NaN	NaN	NaN	NaN	NaN	NaN	NaN	NaN	NaN	NaN	NaN	NaN	NaN	NaN	NaN	NaN	NaN	0	NaN	NaN	NaN	NaN	0	1565882	1534263	NaN	1.55007e+06	#VALUE!	1752864	1748314	NaN	1750589	#VALUE!	2	2	2	16.8	16.8	16.8	21282	14095	5746100	15	TcCLB.511039.10	TcCLB.511039.10:mRNA	TcCLB.511039.10	Trypanosoma_cruzi_CL_Brener_Esmeraldo-like	kinetoplastDNA-associatedprotein,putative
NaN	NaN	NaN	NaN	NaN	NaN	2242887	2201114	2165382	2.20313e+06	2271808	2160562	2116901	2.18309e+06	NaN	NaN	2017414	200438	1108926	0.503342	NaN	216068	NaN	NaN	0	NaN	1985145	NaN	NaN	0	NaN	2051307	NaN	NaN	0	10	10	10	55.4	55.4	55.4	11011	118.58	222640000	64	TcCLB.510755.89	TcCLB.510755.89:mRNA	TcCLB.510755.89	Trypanosoma_cruzi_CL_Brener_Esmeraldo-like	kinetoplastidmembraneprotein11
NaN	NaN	NaN	NaN	NaN	NaN	NaN	NaN	NaN	NaN	NaN	1796212	NaN	NaN	NaN	NaN	NaN	NaN	NaN	0	NaN	NaN	NaN	NaN	0	1750331	1708067	NaN	1729199	#VALUE!	1793641	1779004	NaN	1.78632e+06	#VALUE!	13	13	10	19.9	19.9	14.6	101.85	94969	11848000	30	TcCLB.508707.310	TcCLB.508707.310:mRNA	TcCLB.508707.310	Trypanosoma_cruzi_CL_Brener_Non-Esmeraldo-like	leucinerichrepeatprotein,putative
NaN	NaN	NaN	NaN	NaN	NaN	NaN	NaN	NaN	NaN	NaN	NaN	NaN	NaN	NaN	NaN	NaN	NaN	NaN	0	NaN	1686242	NaN	NaN	0	166918	1784586	NaN	975752	#VALUE!	1670388	1861827	NaN	1.76611e+06	#VALUE!	7	7	7	27.9	27.9	27.9	37505	145.87	14986000	32	TcCLB.511367.60	TcCLB.511367.60:mRNA	TcCLB.511367.60	Trypanosoma_cruzi_CL_Brener_Non-Esmeraldo-like	LupusLaproteinhomolog,putative
NaN	NaN	NaN	NaN	NaN	NaN	NaN	NaN	NaN	NaN	NaN	NaN	NaN	NaN	NaN	NaN	1585742	1587388	1586565	#VALUE!	NaN	NaN	NaN	NaN	0	NaN	NaN	NaN	NaN	0	NaN	NaN	NaN	NaN	0	5	5	3	9.3	9.3	6.7	72756	33426	1258400	9	TcCLB.510825.30	TcCLB.510825.30:mRNA	TcCLB.510825.30	Trypanosoma_cruzi_CL_Brener_Non-Esmeraldo-like	lysosomal/endosomalmembraneproteinp67
NaN	NaN	NaN	NaN	NaN	NaN	NaN	NaN	NaN	NaN	NaN	1616638	NaN	NaN	NaN	NaN	NaN	NaN	NaN	0	NaN	1954484	NaN	NaN	0	1798543	1499157	NaN	1648850	#VALUE!	NaN	159309	NaN	NaN	0	10	10	10	53.5	53.5	53.5	33351	81.87	14462000	25	TcCLB.506195.110	TcCLB.506195.110:mRNA	TcCLB.506195.110	Trypanosoma_cruzi_CL_Brener_Non-Esmeraldo-like	malatedehydrogenase,putative
NaN	NaN	NaN	NaN	NaN	NaN	NaN	1865986	NaN	NaN	NaN	NaN	NaN	NaN	172822	NaN	1873238	1742243	1.26277e+06	#VALUE!	NaN	1899783	NaN	NaN	0	NaN	NaN	NaN	NaN	0	NaN	NaN	NaN	NaN	0	11	11	0	36.1	36.1	0	43565	122.94	15716000	32	TcCLB.507689.30	TcCLB.507689.30:mRNA	TcCLB.507689.30	Trypanosoma_cruzi_CL_Brener_Esmeraldo-like	metallo-peptidase,clanMH,familyM18,putative
185799	NaN	NaN	NaN	NaN	NaN	NaN	NaN	NaN	NaN	2080577	2145267	181338	1.46906e+06	NaN	NaN	NaN	NaN	NaN	0	NaN	NaN	NaN	NaN	0	2178632	2002823	1797925	1.99313e+06	1.35674	2188919	2066171	NaN	2127545	1.44823	14	14	14	71.6	71.6	71.6	125.51	115.26	141910000	53	TcCLB.511633.79	TcCLB.511633.79:mRNA	TcCLB.511633.79	Trypanosoma_cruzi_CL_Brener_Non-Esmeraldo-like	microtubule-associatedprotein,putative
NaN	NaN	NaN	NaN	NaN	NaN	NaN	NaN	NaN	NaN	1858864	1833263	1769656	1.82059e+06	NaN	NaN	NaN	1802264	NaN	0	NaN	NaN	NaN	NaN	0	1995575	1908724	1906224	1936841	1.06385	1960906	1828121	2011299	1933442	1.06198	10	10	3	36.9	36.9	14.6	34955	75283	43613000	53	TcCLB.506211.160	TcCLB.506211.160:mRNA	TcCLB.506211.160	Trypanosoma_cruzi_CL_Brener_Esmeraldo-like	MitochondrialADP/ATPcarrierprotein5,putative
NaN	NaN	NaN	NaN	NaN	NaN	1876804	1812797	NaN	1.8448e+06	175082	1790777	1875896	1280585	1801394	NaN	1836585	NaN	1.81899e+06	0.986009	NaN	NaN	NaN	NaN	0	NaN	1730367	NaN	NaN	0	NaN	NaN	NaN	NaN	0	19	19	19	16.7	16.7	16.7	138.42	170.61	17626000	48	TcCLB.508277.370	TcCLB.508277.370:mRNA	TcCLB.508277.370	Trypanosoma_cruzi_CL_Brener_Esmeraldo-like	mitochondrialDNAtopoisomeraseII,putative
NaN	NaN	NaN	NaN	NaN	NaN	NaN	1766927	NaN	NaN	1874268	1896657	NaN	1.88546e+06	196576	NaN	1935707	207632	779972	#VALUE!	1985436	1876927	1827898	1.89675e+06	#VALUE!	1996113	1943835	184375	1.37477e+06	0.729144	196389	1768572	179341	714767	0.379094	14	14	2	63.6	63.6	10.7	29628	134.77	61088000	79	TcCLB.509129.10	TcCLB.509129.10:mRNA	TcCLB.509129.10	Trypanosoma_cruzi_CL_Brener_Esmeraldo-like	Mitochondrialoutermembraneproteinporin,putative
NaN	NaN	NaN	NaN	NaN	NaN	NaN	NaN	NaN	NaN	NaN	NaN	NaN	NaN	NaN	NaN	NaN	NaN	NaN	0	NaN	NaN	NaN	NaN	0	1700009	NaN	NaN	NaN	0	176225	1560797	NaN	868511	#VALUE!	6	6	4	26.6	26.6	22.2	34.36	59193	3449600	14	TcCLB.509551.30	TcCLB.509551.30:mRNA	TcCLB.509551.30	Trypanosoma_cruzi_CL_Brener_Esmeraldo-like	mitochondrialphosphatetransporter,putative
NaN	NaN	NaN	NaN	NaN	NaN	19353	1957764	NaN	988558	1857932	1994135	NaN	1.92603e+06	1843661	NaN	1843673	NaN	1843667	1.86501	1718224	1869088	NaN	1793656	1.81442	2073694	1812591	NaN	1.94314e+06	1.00888	2030408	1877847	NaN	1.95413e+06	1.01459	16	16	9	48.1	48.1	25.8	54239	323.31	65568000	79	TcCLB.511181.50	TcCLB.511181.50:mRNA	TcCLB.511181.50	Trypanosoma_cruzi_CL_Brener_Esmeraldo-like	mitochondrialprocessingpeptidase,betasubunit,putative
NaN	NaN	NaN	NaN	NaN	NaN	NaN	1686315	NaN	NaN	1763892	1642461	NaN	1.70318e+06	1628363	NaN	1680763	NaN	1654563	#VALUE!	NaN	1743192	NaN	NaN	0	1669057	NaN	NaN	NaN	0	1738271	1652266	NaN	1.69527e+06	0.995357	15	15	15	30.6	30.6	30.6	72311	153.46	9734000	39	TcCLB.510421.130	TcCLB.510421.130:mRNA	TcCLB.510421.130	Trypanosoma_cruzi_CL_Brener_Non-Esmeraldo-like	mitochondrialRNAbindingcomplex1subunit,putative
NaN	NaN	NaN	NaN	NaN	NaN	NaN	NaN	NaN	NaN	NaN	NaN	NaN	NaN	NaN	NaN	1753351	NaN	NaN	0	1774169	180665	NaN	977417	#VALUE!	1734534	NaN	NaN	NaN	0	1787939	1725792	1755135	1.75629e+06	#VALUE!	4	4	4	20	20	20	25353	27147	11858000	22	TcCLB.510359.270	TcCLB.510359.270:mRNA	TcCLB.510359.270	Trypanosoma_cruzi_CL_Brener_Non-Esmeraldo-like	mitochondrialRNA-bindingprotein2,putative
NaN	NaN	NaN	NaN	NaN	NaN	NaN	NaN	NaN	NaN	1846404	1886305	NaN	1.86635e+06	NaN	NaN	NaN	NaN	NaN	0	NaN	NaN	NaN	NaN	0	1785246	NaN	NaN	NaN	0	1779899	173462	NaN	976680	0.523309	11	11	11	30.5	30.5	30.5	51013	98024	14797000	25	TcCLB.510295.50	TcCLB.510295.50:mRNA	TcCLB.510295.50	Trypanosoma_cruzi_CL_Brener_Esmeraldo-like	Mitogen-activatedproteinkinase6
NaN	NaN	NaN	NaN	NaN	NaN	1742029	NaN	NaN	NaN	1769975	1773754	NaN	1.77186e+06	NaN	NaN	NaN	NaN	NaN	0	NaN	NaN	NaN	NaN	0	1752466	NaN	NaN	NaN	0	NaN	NaN	NaN	NaN	0	7	7	7	28.3	28.3	28.3	18704	48385	10611000	14	TcCLB.506211.170	TcCLB.506211.170:mRNA	TcCLB.506211.170	Trypanosoma_cruzi_CL_Brener_Esmeraldo-like	multiprotein-bridgingfactor1,putative
NaN	NaN	NaN	NaN	NaN	NaN	NaN	NaN	NaN	NaN	1544921	1525267	NaN	1535094	NaN	NaN	NaN	NaN	NaN	0	NaN	NaN	NaN	NaN	0	NaN	NaN	NaN	NaN	0	NaN	NaN	NaN	NaN	0	7	7	7	29	29	29	30329	67411	4528100	9	TcCLB.506341.10	TcCLB.506341.10:mRNA	TcCLB.506341.10	Trypanosoma_cruzi_CL_Brener_Esmeraldo-like	N-acetylglucosamine-6-phosphatedeacetylase-likeprotein,putative
NaN	NaN	NaN	NaN	NaN	NaN	NaN	NaN	NaN	NaN	1488178	1752955	NaN	1.62057e+06	1575697	NaN	160578	NaN	868138	#VALUE!	NaN	1728491	NaN	NaN	0	1882507	1837568	NaN	1.86004e+06	1.14777	1915637	1923405	NaN	1919521	1.18448	19	19	7	21.9	21.9	9.8	124.79	297.04	26239000	57	TcCLB.510215.10	TcCLB.510215.10:mRNA	TcCLB.510215.10	Trypanosoma_cruzi_CL_Brener_Esmeraldo-like	NADH-dependentfumaratereductase,putative
NaN	NaN	NaN	NaN	NaN	NaN	NaN	NaN	NaN	NaN	NaN	1590999	NaN	NaN	NaN	NaN	NaN	NaN	NaN	0	NaN	NaN	NaN	NaN	0	1719027	1633684	NaN	1.67636e+06	#VALUE!	NaN	NaN	NaN	NaN	0	6	6	6	57.5	57.5	57.5	19576	50842	5192700	16	TcCLB.510241.60	TcCLB.510241.60:mRNA	TcCLB.510241.60	Trypanosoma_cruzi_CL_Brener_Esmeraldo-like	nascentpolypeptideassociatedcomplexsubunit,putative
NaN	NaN	NaN	NaN	NaN	NaN	NaN	NaN	NaN	NaN	1622692	1727567	NaN	1.67513e+06	NaN	NaN	NaN	NaN	NaN	0	NaN	NaN	NaN	NaN	0	1783343	1709527	1681315	1.72473e+06	1.02961	1648364	NaN	NaN	NaN	0	9	9	9	25.9	25.9	25.9	54219	108.71	8550200	24	TcCLB.510729.140	TcCLB.510729.140:mRNA	TcCLB.510729.140	Trypanosoma_cruzi_CL_Brener_Non-Esmeraldo-like	NIMA-relatedkinase,putative
NaN	NaN	NaN	NaN	NaN	NaN	NaN	NaN	NaN	NaN	NaN	NaN	NaN	NaN	NaN	NaN	NaN	NaN	NaN	0	NaN	NaN	NaN	NaN	0	NaN	151789	NaN	NaN	0	161261	1553031	NaN	857146	#VALUE!	4	4	4	11.6	11.6	11.6	42.96	34041	1976000	9	TcCLB.511573.58	TcCLB.511573.58:mRNA	TcCLB.511573.58	Trypanosoma_cruzi_CL_Brener_Esmeraldo-like	Nucleolarprotein56,putative(fragment)
NaN	NaN	NaN	NaN	NaN	NaN	NaN	NaN	NaN	NaN	NaN	NaN	NaN	NaN	NaN	NaN	NaN	NaN	NaN	0	NaN	NaN	1812449	NaN	0	NaN	NaN	NaN	NaN	0	1784959	1731575	1801345	1.77263e+06	#VALUE!	3	3	3	8	8	8	36278	32058	5847900	15	TcCLB.510859.17	TcCLB.510859.17:mRNA	TcCLB.510859.17	Trypanosoma_cruzi_CL_Brener_Esmeraldo-like	nucleolarRNA-bindingprotein,putative
NaN	NaN	NaN	NaN	NaN	NaN	1907277	1930981	NaN	1919129	NaN	1809496	NaN	NaN	NaN	NaN	NaN	NaN	NaN	0	1815837	NaN	NaN	NaN	0	NaN	NaN	NaN	NaN	0	1820118	NaN	NaN	NaN	0	11	11	11	22.1	22.1	22.1	60527	73082	27041000	35	TcCLB.505009.10	TcCLB.505009.10:mRNA	TcCLB.505009.10	Trypanosoma_cruzi_CL_Brener_Esmeraldo-like	NucleoporinNUP64
NaN	NaN	NaN	NaN	NaN	NaN	NaN	NaN	NaN	NaN	1646418	NaN	NaN	NaN	NaN	NaN	NaN	NaN	NaN	0	NaN	NaN	NaN	NaN	0	165828	1643042	NaN	904435	#VALUE!	164208	1645791	NaN	905000	#VALUE!	10	10	5	52.1	52.1	34.5	28926	67067	11093000	30	TcCLB.508989.9	TcCLB.508989.9:mRNA	TcCLB.508989.9	Trypanosoma_cruzi_CL_Brener_Esmeraldo-like	nucleosidephosphorylase,putative
NaN	NaN	NaN	NaN	NaN	NaN	NaN	NaN	NaN	NaN	NaN	NaN	NaN	NaN	1982398	NaN	1938313	1971248	1.96399e+06	#VALUE!	2210351	2077008	1953178	2080179	#VALUE!	16838	NaN	NaN	NaN	0	2218801	2102803	1990995	2.1042e+06	#VALUE!	15	15	2	43.1	43.1	13	41057	145.88	126740000	85	TcCLB.507963.79	TcCLB.507963.79:mRNA	TcCLB.507963.79	Trypanosoma_cruzi_CL_Brener_Esmeraldo-like	nucleosomeassemblyprotein,putative
NaN	NaN	NaN	NaN	NaN	NaN	NaN	NaN	NaN	NaN	NaN	NaN	NaN	NaN	1823266	NaN	1850785	NaN	1.83703e+06	#VALUE!	2007744	1939812	1852371	1933309	#VALUE!	NaN	NaN	NaN	NaN	0	2023128	1928277	1961353	1.97092e+06	#VALUE!	7	7	7	18.2	18.2	18.2	50331	162.96	40010000	33	TcCLB.504839.50	TcCLB.504839.50:mRNA	TcCLB.504839.50	Trypanosoma_cruzi_CL_Brener_Non-Esmeraldo-like	nucleosomeassemblyprotein-likeprotein,putative
NaN	NaN	NaN	NaN	NaN	NaN	NaN	NaN	NaN	NaN	NaN	1762099	NaN	NaN	NaN	NaN	NaN	NaN	NaN	0	NaN	NaN	NaN	NaN	0	1824465	1879984	NaN	1.85222e+06	#VALUE!	NaN	1798276	NaN	NaN	0	9	9	9	36.3	36.3	36.3	25506	76.81	18125000	22	TcCLB.509499.14	TcCLB.509499.14:mRNA	TcCLB.509499.14	Trypanosoma_cruzi_CL_Brener_Esmeraldo-like	peroxidoxin
NaN	NaN	NaN	NaN	NaN	NaN	NaN	NaN	NaN	NaN	1739891	1631587	NaN	1685739	NaN	NaN	NaN	NaN	NaN	0	NaN	NaN	NaN	NaN	0	1621392	1681014	NaN	1651203	0.979513	1738296	1653575	NaN	1.69594e+06	1.00605	7	7	1	40.5	40.5	7.5	28083	46612	6377900	19	TcCLB.503811.40	TcCLB.503811.40:mRNA	TcCLB.503811.40	Trypanosoma_cruzi_CL_Brener_Esmeraldo-like	peroxisomaltargetingsignal2receptor,putative
NaN	NaN	NaN	NaN	NaN	NaN	NaN	NaN	NaN	NaN	1993474	1936688	1727112	1885758	NaN	NaN	NaN	NaN	NaN	0	NaN	NaN	NaN	NaN	0	1764463	1839356	NaN	1.80191e+06	0.955536	1922331	1880923	1640408	1814554	0.962241	12	12	12	21.4	21.4	21.4	74151	248.36	33990000	46	TcCLB.511181.90	TcCLB.511181.90:mRNA	TcCLB.511181.90	Trypanosoma_cruzi_CL_Brener_Esmeraldo-like	peroxisometargetingsignal1receptor,putative
NaN	NaN	NaN	NaN	NaN	NaN	1985479	1838448	NaN	1.91196e+06	2101447	220172	NaN	1.16081e+06	2051403	NaN	2064931	1673542	1.92996e+06	1.00941	2150397	2181722	NaN	2.16606e+06	1.1329	2149858	2144602	1718689	2004383	1.72671	2118918	2163675	NaN	2.1413e+06	1.84466	29	29	29	61.5	61.5	61.5	58873	323.31	269510000	183	TcCLB.507547.90	TcCLB.507547.90:mRNA	TcCLB.507547.90	Trypanosoma_cruzi_CL_Brener_Esmeraldo-like	Phosphoenolpyruvatecarboxykinase[ATP],glycosomal
NaN	NaN	NaN	NaN	NaN	NaN	1896975	1901871	NaN	1899423	1949115	1990303	NaN	1969709	177268	NaN	1879084	NaN	1028176	0.54131	NaN	1910544	NaN	NaN	0	1904918	1952009	NaN	1.92846e+06	0.97906	1930287	1944795	NaN	1937541	0.983669	11	11	11	60.5	60.5	60.5	24019	186.77	66328000	82	TcCLB.509429.100	TcCLB.509429.100:mRNA	TcCLB.509429.100	Trypanosoma_cruzi_CL_Brener_Non-Esmeraldo-like	PITHdomain-containingprotein
NaN	NaN	NaN	NaN	NaN	NaN	NaN	NaN	NaN	NaN	NaN	171203	NaN	NaN	NaN	NaN	1787819	1865221	1826520	#VALUE!	2065971	2132147	1899537	2.03255e+06	#VALUE!	NaN	1763048	1815581	1.78931e+06	#VALUE!	194247	2065097	204171	821172	#VALUE!	21	21	21	44.2	44.2	44.2	61.41	323.31	71589000	74	TcCLB.508461.140	TcCLB.508461.140:mRNA	TcCLB.508461.140	Trypanosoma_cruzi_CL_Brener_Non-Esmeraldo-like	polyadenylate-bindingprotein,putative
NaN	NaN	NaN	NaN	NaN	NaN	NaN	NaN	NaN	NaN	NaN	NaN	NaN	NaN	174931	NaN	NaN	167516	171224	#VALUE!	NaN	NaN	NaN	NaN	0	NaN	NaN	NaN	NaN	0	NaN	NaN	NaN	NaN	0	3	3	3	26.9	26.9	26.9	70869	75816	3870300	13	TcCLB.505169.10	TcCLB.505169.10:pseudogenic_transcript	TcCLB.505169.10	Trypanosoma_cruzi_CL_Brener_Non-Esmeraldo-like	polyubiquitin,putative,degenerate
NaN	NaN	NaN	NaN	NaN	NaN	NaN	NaN	NaN	NaN	1853769	1958092	NaN	1.90593e+06	NaN	NaN	1775218	NaN	NaN	0	NaN	NaN	NaN	NaN	0	1959656	1775545	NaN	1.8676e+06	0.979889	19293	2013295	NaN	1016294	0.533227	8	8	8	43.2	43.2	43.2	21454	89736	41690000	33	TcCLB.507639.10	TcCLB.507639.10:mRNA	TcCLB.507639.10	Trypanosoma_cruzi_CL_Brener_Esmeraldo-like	poly-zincfingerprotein2,putative
NaN	NaN	NaN	NaN	NaN	NaN	NaN	NaN	NaN	NaN	2242109	2142977	NaN	2192543	NaN	NaN	NaN	NaN	NaN	0	NaN	1869999	NaN	NaN	0	2160214	2154882	NaN	2157548	0.984039	2007339	2181765	NaN	2094552	0.955307	18	18	9	54	54	31.6	41801	281.76	199820000	95	TcCLB.508209.140	TcCLB.508209.140:mRNA	TcCLB.508209.140	Trypanosoma_cruzi_CL_Brener_Esmeraldo-like	proteindisulfideisomerase,putative
NaN	NaN	NaN	NaN	NaN	NaN	NaN	NaN	NaN	NaN	1599976	NaN	NaN	NaN	NaN	NaN	NaN	NaN	NaN	0	NaN	NaN	NaN	NaN	0	NaN	1613282	NaN	NaN	0	1609527	1561062	NaN	1.58529e+06	#VALUE!	5	5	5	9.6	9.6	9.6	91801	51052	2108100	13	TcCLB.510125.10	TcCLB.510125.10:mRNA	TcCLB.510125.10	Trypanosoma_cruzi_CL_Brener_Esmeraldo-like	pumilio/PUFRNAbindingprotein6,putative
NaN	NaN	NaN	NaN	NaN	NaN	2242555	218617	NaN	1230586	2137401	2112559	NaN	2124980	2290533	NaN	2284128	1961524	2.17873e+06	1.77048	2306352	2343326	NaN	2324839	1.88921	2239244	2124429	1598105	1.98726e+06	0.93519	2266016	2147115	NaN	2.20657e+06	1.03839	48	48	2	56	56	3.1	100.83	323.31	535430000	408	TcCLB.506297.190	TcCLB.506297.190:mRNA	TcCLB.506297.190	Trypanosoma_cruzi_CL_Brener_Non-Esmeraldo-like	pyruvatephosphatedikinase,putative
NaN	NaN	NaN	NaN	NaN	NaN	NaN	NaN	NaN	NaN	NaN	NaN	NaN	NaN	NaN	NaN	NaN	NaN	NaN	0	NaN	NaN	NaN	NaN	0	1700405	1713521	NaN	1706963	#VALUE!	172878	1778877	NaN	975878	#VALUE!	8	8	3	12.6	12.6	5.7	109.24	57113	9687300	15	TcCLB.506113.60	TcCLB.506113.60:mRNA	TcCLB.506113.60	Trypanosoma_cruzi_CL_Brener_Esmeraldo-like	retrotransposonhotspot(RHS)protein,putative
NaN	NaN	NaN	NaN	NaN	NaN	NaN	1761303	1758937	1760120	1672281	177589	NaN	924935	1654144	NaN	1704974	NaN	1679559	0.95423	1773476	1746555	NaN	1.76002e+06	0.999941	NaN	1731354	NaN	NaN	0	1768044	1769995	NaN	1.76902e+06	1.91259	5	5	5	37.7	37.7	37.7	18083	40215	18863000	34	TcCLB.507251.20	TcCLB.507251.20:mRNA	TcCLB.507251.20	Trypanosoma_cruzi_CL_Brener_Non-Esmeraldo-like	ribosomalproteinL21E(60S),putative
NaN	NaN	NaN	NaN	NaN	NaN	1847532	1806734	NaN	1827133	1715749	NaN	NaN	NaN	1736213	NaN	NaN	1815763	1775988	0.972008	1963005	2051239	1777243	1.9305e+06	1.05657	NaN	NaN	1588886	NaN	0	178737	192547	187339	186208	#VALUE!	11	11	11	33.6	33.6	33.6	48539	277.11	39079000	59	TcCLB.510879.120	TcCLB.510879.120:mRNA	TcCLB.510879.120	Trypanosoma_cruzi_CL_Brener_Esmeraldo-like	ribosomalproteinL3,putative
NaN	NaN	NaN	NaN	NaN	NaN	1770563	1748251	NaN	1759407	NaN	NaN	NaN	NaN	NaN	NaN	NaN	NaN	NaN	0	NaN	NaN	NaN	NaN	0	NaN	1865473	NaN	NaN	0	1856778	NaN	1863034	1859906	#VALUE!	3	3	3	33.9	33.9	33.9	12762	121.22	17412000	26	TcCLB.508817.60	TcCLB.508817.60:mRNA	TcCLB.508817.60	Trypanosoma_cruzi_CL_Brener_Non-Esmeraldo-like	ribosomalproteinS26,putative
NaN	NaN	NaN	NaN	NaN	NaN	NaN	1941347	NaN	NaN	1935182	1878695	NaN	1.90694e+06	NaN	NaN	NaN	NaN	NaN	0	NaN	1945686	NaN	NaN	0	NaN	NaN	NaN	NaN	0	NaN	198831	NaN	NaN	0	2	2	2	31.6	31.6	31.6	66377	22237	45097000	17	TcCLB.511805.15	TcCLB.511805.15:mRNA	TcCLB.511805.15	Trypanosoma_cruzi_CL_Brener_Esmeraldo-like	ribosomalproteinS29,putative
NaN	NaN	NaN	NaN	NaN	NaN	NaN	NaN	NaN	NaN	NaN	NaN	NaN	NaN	NaN	NaN	NaN	NaN	NaN	0	NaN	1521625	NaN	NaN	0	1442358	NaN	NaN	NaN	0	1483061	1575139	NaN	1529100	#VALUE!	2	2	2	27	27	27	13.5	26.25	1799400	10	TcCLB.509943.30	TcCLB.509943.30:mRNA	TcCLB.509943.30	Trypanosoma_cruzi_CL_Brener_Non-Esmeraldo-like	ribosomalproteinS6,putative
NaN	NaN	NaN	NaN	NaN	NaN	1800761	1740723	NaN	1770742	NaN	NaN	NaN	NaN	NaN	NaN	1712938	NaN	NaN	0	NaN	1706613	NaN	NaN	0	NaN	NaN	NaN	NaN	0	NaN	NaN	NaN	NaN	0	4	4	4	15.5	15.5	15.5	35143	26361	4873000	15	TcCLB.511287.90	TcCLB.511287.90:mRNA	TcCLB.511287.90	Trypanosoma_cruzi_CL_Brener_Non-Esmeraldo-like	ribosomebiogenesisprotein,putative
NaN	NaN	NaN	NaN	NaN	NaN	NaN	NaN	NaN	NaN	NaN	1808379	NaN	NaN	NaN	NaN	1757946	NaN	NaN	0	NaN	NaN	NaN	NaN	0	1843559	189377	NaN	1016468	#VALUE!	1995433	1939362	NaN	1.9674e+06	#VALUE!	9	9	9	23.2	23.2	23.2	48.75	135.32	27866000	37	TcCLB.511621.50	TcCLB.511621.50:mRNA	TcCLB.511621.50	Trypanosoma_cruzi_CL_Brener_Esmeraldo-like	RNA-bindingprotein,putative
NaN	NaN	NaN	NaN	NaN	NaN	NaN	1935337	NaN	NaN	2109436	2047001	1841299	1.99925e+06	NaN	NaN	NaN	NaN	NaN	0	1771122	190101	NaN	980612	#VALUE!	1943687	2017194	NaN	1.98044e+06	0.990594	1963071	2040198	NaN	2.00163e+06	1.0012	16	16	2	28.2	28.2	4.8	60966	192.24	91908000	65	TcCLB.506211.60	TcCLB.506211.60:mRNA	TcCLB.506211.60	Trypanosoma_cruzi_CL_Brener_Esmeraldo-like	RNA-bindingprotein,putative
NaN	NaN	NaN	NaN	NaN	NaN	1953609	1877767	NaN	1915688	2090918	2106408	NaN	2098663	1851202	NaN	1870033	NaN	1.86062e+06	0.971253	NaN	1846595	NaN	NaN	0	2025257	2009442	NaN	2.01735e+06	0.961255	2038279	1958232	NaN	1.99826e+06	0.952156	11	11	11	56.4	56.4	56.4	31109	323.31	96160000	87	TcCLB.506211.70	TcCLB.506211.70:mRNA	TcCLB.506211.70	Trypanosoma_cruzi_CL_Brener_Esmeraldo-like	RNA-bindingprotein,putative
NaN	NaN	NaN	NaN	NaN	NaN	NaN	NaN	NaN	NaN	NaN	NaN	NaN	NaN	NaN	NaN	NaN	NaN	NaN	0	NaN	NaN	NaN	NaN	0	1764111	1770469	NaN	1767290	#VALUE!	1940121	188252	1678928	1.2691e+06	#VALUE!	10	10	10	39.9	39.9	39.9	31066	207.35	15592000	26	TcCLB.510755.120	TcCLB.510755.120:mRNA	TcCLB.510755.120	Trypanosoma_cruzi_CL_Brener_Esmeraldo-like	RNA-bindingprotein,putative
NaN	NaN	NaN	NaN	NaN	NaN	NaN	NaN	NaN	NaN	1893986	1954153	NaN	1.92407e+06	NaN	NaN	NaN	NaN	NaN	0	NaN	NaN	NaN	NaN	0	NaN	NaN	NaN	NaN	0	1865864	NaN	NaN	NaN	0	16	2	2	36.1	4.1	4.1	51.61	14376	21372000	11	TcCLB.508895.60	TcCLB.508895.60:mRNA	TcCLB.508895.60	Trypanosoma_cruzi_CL_Brener_Non-Esmeraldo-like	RNA-bindingprotein,putative
NaN	NaN	NaN	NaN	NaN	NaN	NaN	NaN	NaN	NaN	1997463	2030875	NaN	2014169	NaN	NaN	NaN	NaN	NaN	0	NaN	NaN	NaN	NaN	0	1868483	1926045	NaN	1897264	0.941959	1911974	1916462	NaN	1914218	0.950376	6	6	6	30.7	30.7	30.7	35647	41839	48128000	29	TcCLB.510507.50	TcCLB.510507.50:mRNA	TcCLB.510507.50	Trypanosoma_cruzi_CL_Brener_Esmeraldo-like	RNA-bindingprotein,putative
NaN	NaN	NaN	NaN	NaN	NaN	NaN	NaN	NaN	NaN	NaN	NaN	NaN	NaN	NaN	NaN	175703	NaN	NaN	0	2076773	2006474	1940243	2007830	#VALUE!	NaN	NaN	184612	NaN	0	208662	1814778	1970273	1.33124e+06	#VALUE!	11	11	11	45.4	45.4	45.4	26868	179.76	35499000	45	TcCLB.511727.290	TcCLB.511727.290:mRNA	TcCLB.511727.290	Trypanosoma_cruzi_CL_Brener_Non-Esmeraldo-like	RNA-bindingprotein,putative
NaN	NaN	NaN	NaN	NaN	NaN	NaN	NaN	NaN	NaN	2204574	2009533	NaN	2.10705e+06	NaN	NaN	NaN	NaN	NaN	0	NaN	NaN	NaN	NaN	0	205966	1974481	NaN	1.09022e+06	0.517416	20719	194387	NaN	107553	0.0510443	11	11	7	40.1	40.1	28.5	45552	192.24	86082000	70	TcCLB.485683.10	TcCLB.485683.10:mRNA	TcCLB.485683.10	Trypanosoma_cruzi_CL_Brener_Non-Esmeraldo-like	RNA-bindingprotein42(RNA-bindingmotifprotein42),putative
NaN	NaN	NaN	NaN	NaN	NaN	NaN	NaN	NaN	NaN	1978025	1871596	NaN	1.92481e+06	NaN	NaN	NaN	NaN	NaN	0	NaN	NaN	NaN	NaN	0	1713511	1823023	NaN	1768267	0.918671	1807932	1804303	NaN	1.80612e+06	0.938335	6	6	6	34	34	34	29043	118.42	20274000	23	TcCLB.508153.680	TcCLB.508153.680:mRNA	TcCLB.508153.680	Trypanosoma_cruzi_CL_Brener_Non-Esmeraldo-like	RNA-bindingprotein6,putative
NaN	NaN	NaN	NaN	NaN	NaN	NaN	NaN	NaN	NaN	NaN	NaN	NaN	NaN	NaN	NaN	NaN	NaN	NaN	0	NaN	NaN	NaN	NaN	0	1525455	1516416	NaN	1.52094e+06	#VALUE!	NaN	NaN	NaN	NaN	0	2	2	2	8.1	8.1	8.1	34061	12267	1595300	5	TcCLB.506201.70	TcCLB.506201.70:mRNA	TcCLB.506201.70	Trypanosoma_cruzi_CL_Brener_Non-Esmeraldo-like	serine/threonine-proteinphosphatasePP1alpha
NaN	NaN	NaN	NaN	NaN	NaN	NaN	NaN	NaN	NaN	1766247	1841014	NaN	1.80363e+06	NaN	NaN	NaN	NaN	NaN	0	NaN	NaN	NaN	NaN	0	NaN	NaN	NaN	NaN	0	1907645	1878181	NaN	1892913	1.0495	3	3	3	11.9	11.9	11.9	40714	18753	19820000	15	TcCLB.504105.160	TcCLB.504105.160:mRNA	TcCLB.504105.160	Trypanosoma_cruzi_CL_Brener_Non-Esmeraldo-like	splicingfactorptsr1interactingprotein,putative
NaN	NaN	NaN	NaN	NaN	NaN	NaN	NaN	NaN	NaN	NaN	NaN	NaN	NaN	NaN	NaN	NaN	NaN	NaN	0	NaN	NaN	NaN	NaN	0	NaN	NaN	NaN	NaN	0	1784531	1749662	NaN	1.7671e+06	#VALUE!	7	7	7	31.4	31.4	31.4	34666	59991	4316800	11	TcCLB.503715.10	TcCLB.503715.10:mRNA	TcCLB.503715.10	Trypanosoma_cruzi_CL_Brener_Esmeraldo-like	splicingfactorTSR1,putative
NaN	NaN	NaN	NaN	NaN	NaN	1802145	1897385	NaN	1849765	1719451	1973582	NaN	1.84652e+06	NaN	NaN	1818703	NaN	NaN	0	NaN	1878187	NaN	NaN	0	1821381	1888247	NaN	1854814	1.00449	192543	1927312	NaN	1.05993e+06	0.574015	8	8	8	38.3	38.3	38.3	31797	233.09	47262000	60	TcCLB.508479.340	TcCLB.508479.340:mRNA	TcCLB.508479.340	Trypanosoma_cruzi_CL_Brener_Non-Esmeraldo-like	succinyl-CoAsynthetasealphasubunit,putative
NaN	NaN	NaN	NaN	NaN	NaN	NaN	NaN	NaN	NaN	1633345	1646346	NaN	1.63985e+06	NaN	NaN	NaN	NaN	NaN	0	NaN	NaN	NaN	NaN	0	1620168	NaN	NaN	NaN	0	1636049	1591532	NaN	1.61379e+06	0.984111	6	6	6	9.2	9.2	9.2	99283	126.83	4106900	18	TcCLB.506659.10	TcCLB.506659.10:mRNA	TcCLB.506659.10	Trypanosoma_cruzi_CL_Brener_Esmeraldo-like	tc40antigen-like,putative
NaN	NaN	NaN	NaN	NaN	NaN	NaN	NaN	NaN	NaN	NaN	NaN	NaN	NaN	NaN	NaN	NaN	NaN	NaN	0	NaN	1640631	NaN	NaN	0	1651831	158866	NaN	905348	#VALUE!	NaN	1624837	NaN	NaN	0	5	5	5	15.2	15.2	15.2	48043	38453	4848900	19	TcCLB.511389.150	TcCLB.511389.150:mRNA	TcCLB.511389.150	Trypanosoma_cruzi_CL_Brener_Non-Esmeraldo-like	thiolaseprotein-likeprotein,putative
NaN	NaN	NaN	NaN	NaN	NaN	1756696	1704516	NaN	1730606	1735612	NaN	NaN	NaN	1652471	NaN	1775799	NaN	1714135	0.990483	NaN	1778162	NaN	NaN	0	NaN	1740773	NaN	NaN	0	NaN	1694661	NaN	NaN	0	9	9	9	33.6	33.6	33.6	43077	147.79	15126000	43	TcCLB.510227.29	TcCLB.510227.29:mRNA	TcCLB.510227.29	Trypanosoma_cruzi_CL_Brener_Esmeraldo-like	thioredoxin,putative(fragment)
NaN	NaN	NaN	NaN	NaN	NaN	NaN	NaN	NaN	NaN	NaN	NaN	NaN	NaN	NaN	NaN	NaN	NaN	NaN	0	NaN	NaN	NaN	NaN	0	1601112	1628834	NaN	1614973	#VALUE!	1670658	NaN	NaN	NaN	0	8	8	8	13.6	13.6	13.6	92746	60.06	5092500	15	TcCLB.511181.80	TcCLB.511181.80:mRNA	TcCLB.511181.80	Trypanosoma_cruzi_CL_Brener_Esmeraldo-like	threonyl-tRNAsynthetase,putative
NaN	NaN	NaN	NaN	NaN	NaN	NaN	NaN	NaN	NaN	1683306	NaN	NaN	NaN	NaN	NaN	NaN	NaN	NaN	0	NaN	NaN	NaN	NaN	0	1661597	1775877	NaN	1718737	#VALUE!	1656945	1663892	NaN	1.66042e+06	#VALUE!	10	10	3	21.8	21.8	11.5	78773	75274	11429000	23	TcCLB.510597.9	TcCLB.510597.9:mRNA	TcCLB.510597.9	Trypanosoma_cruzi_CL_Brener_Esmeraldo-like	tousled-likekinaseII,putative
NaN	NaN	NaN	NaN	NaN	NaN	NaN	NaN	NaN	NaN	1818896	1792607	NaN	1.80575e+06	NaN	NaN	NaN	NaN	NaN	0	NaN	NaN	NaN	NaN	0	1853579	1779614	NaN	1.8166e+06	1.00601	1895498	NaN	NaN	NaN	0	8	8	0	7.5	7.5	0	124.92	144.07	13800000	19	TcCLB.510787.10	TcCLB.510787.10:mRNA	TcCLB.510787.10	Trypanosoma_cruzi_CL_Brener_Non-Esmeraldo-like	trans-sialidase,GroupI,putative
NaN	NaN	NaN	NaN	NaN	NaN	2053621	2034386	NaN	2.044e+06	1973135	2054661	NaN	2013898	2040489	NaN	2060359	1955925	2.01892e+06	0.98773	2032861	2094256	NaN	2.06356e+06	1.00957	202588	1958049	NaN	1.08032e+06	0.536432	1975945	1986958	NaN	1.98145e+06	0.983889	11	11	11	49.7	49.7	49.7	22404	98118	137960000	91	TcCLB.509445.10	TcCLB.509445.10:mRNA	TcCLB.509445.10	Trypanosoma_cruzi_CL_Brener_Esmeraldo-like	tryparedoxinperoxidase,putative
NaN	NaN	NaN	NaN	NaN	NaN	NaN	NaN	NaN	NaN	NaN	1948632	NaN	NaN	NaN	NaN	1832487	NaN	NaN	0	1848762	1754872	NaN	1801817	#VALUE!	1808467	1881997	NaN	1845232	#VALUE!	1879087	1827966	NaN	1.85353e+06	#VALUE!	4	4	4	28.7	28.7	28.7	16574	48.02	39118000	37	TcCLB.510409.39	TcCLB.510409.39:mRNA	TcCLB.510409.39	Trypanosoma_cruzi_CL_Brener_Esmeraldo-like	ubiquitin/ribosomalproteinS27a,putative
NaN	NaN	NaN	NaN	NaN	NaN	1994835	1992319	NaN	1993577	19467	2078141	NaN	1048804	1801814	NaN	NaN	NaN	NaN	0	NaN	1898524	NaN	NaN	0	2122423	1691193	NaN	1906808	1.81808	2138806	1900185	NaN	2.0195e+06	1.92552	9	9	5	75.6	75.6	35.8	20417	60578	106380000	42	TcCLB.507639.20	TcCLB.507639.20:mRNA	TcCLB.507639.20	Trypanosoma_cruzi_CL_Brener_Esmeraldo-like	universalminicirclesequencebindingprotein,putative
NaN	NaN	NaN	NaN	NaN	NaN	NaN	NaN	NaN	NaN	NaN	NaN	NaN	NaN	NaN	NaN	NaN	NaN	NaN	0	NaN	2059195	NaN	NaN	0	1806155	1820414	NaN	1.81328e+06	#VALUE!	NaN	1942423	NaN	NaN	0	5	5	5	34.9	34.9	34.9	18466	53697	37775000	23	TcCLB.507093.229	TcCLB.507093.229:mRNA	TcCLB.507093.229	Trypanosoma_cruzi_CL_Brener_Esmeraldo-like	U-richRNA-bindingproteinUBP-2
NaN	NaN	NaN	NaN	NaN	NaN	NaN	NaN	NaN	NaN	1692752	NaN	NaN	NaN	NaN	NaN	NaN	NaN	NaN	0	NaN	NaN	NaN	NaN	0	1667259	NaN	NaN	NaN	0	1794031	1699943	NaN	1746987	#VALUE!	11	11	11	38.1	38.1	38.1	53039	153.62	7341700	23	TcCLB.510101.200	TcCLB.510101.200:mRNA	TcCLB.510101.200	Trypanosoma_cruzi_CL_Brener_Esmeraldo-like	zincfingerccchandcchcdomain-containingprotein
NaN	NaN	NaN	NaN	NaN	NaN	2020144	1848742	1877472	1.91545e+06	1814121	1926744	1921086	1887317	NaN	NaN	NaN	1886009	NaN	0	NaN	NaN	NaN	NaN	0	1769506	1927699	1829751	1.84232e+06	0.976158	188473	1889525	1912921	1.33031e+06	0.704866	11	11	11	28.9	28.9	28.9	49.9	132.71	46535000	50	TcCLB.511439.50	TcCLB.511439.50:mRNA	TcCLB.511439.50	Trypanosoma_cruzi_CL_Brener_Esmeraldo-like	zinctransporter,putative
* according de Jesus et al (2017)
[truncated: 3 more columns]
