# Supplementary material for: H2B.V demarcates divergent strand-switch regions, some tDNA loci, and genome compartments in Trypanosoma cruzi and affects parasite differentiation and host cell invasion
Source: PLoS Pathog. 2022 Feb 18;18(2):e1009694. doi: 10.1371/journal.ppat.1009694 (PMC8893665; doi:10.1371/journal.ppat.1009694)
Supplement: S5 Table — (XLSX) [file ppat.1009694.s014.xlsx]

## Sheet: TableS5
Table S5- Final list of H2B.V and H2B interactors
ID	Gene description	interactor	Life Form
TcCLB.503715.10	splicingfactorTSR1,putative	H2B.V	TCT
TcCLB.503829.80	hypotheticalpotein,conserved	H2B.V	TCT
TcCLB.504089.60	hypotheticalprotein,conserved	H2B	TCT
TcCLB.504089.60	hypotheticalprotein,conserved	H2B.V	TCT
TcCLB.504839.50	nucleosomeassemblyprotein-likeprotein,putative	H2B	Epi
TcCLB.504839.50	nucleosomeassemblyprotein-likeprotein,putative	H2B.V	Epi
TcCLB.504839.50	nucleosomeassemblyprotein-likeprotein,putative	H2B.V	TCT
TcCLB.505169.10	polyubiquitin,putative,degenerate	H2B	Epi
TcCLB.506113.60	retrotransposonhotspot(RHS)protein,putative	H2B	TCT
TcCLB.506113.60	retrotransposonhotspot(RHS)protein,putative	H2B.V	TCT
TcCLB.506519.130	GMPreductase	H2B	TCT
TcCLB.506519.130	GMPreductase	H2B.V	TCT
TcCLB.506543.100	hypotheticalprotein,conserved	H2B.V	TCT
TcCLB.506553.20	bromodomainfactor2protein	H2B.V	TCT
TcCLB.506585.40	glucose-regulatedprotein78,putative	H2B	Epi
TcCLB.506649.80	DoubleRNAbindingdomainprotein3	H2B	Epi
TcCLB.506649.80	DoubleRNAbindingdomainprotein3	H2B.V	Epi
TcCLB.506649.80	DoubleRNAbindingdomainprotein3	H2B	TCT
TcCLB.506649.80	DoubleRNAbindingdomainprotein3	H2B.V	TCT
TcCLB.506779.150	HistoneH2BvariantV	H2B.V	Epi
TcCLB.506779.150	HistoneH2BvariantV	H2B.V	TCT
TcCLB.506945.320	hypotheticalprotein,conserved	H2B	TCT
TcCLB.507093.229	U-richRNA-bindingproteinUBP-2	H2B	TCT
TcCLB.507951.114	HighmobilitygroupproteinTDP1	H2B	TCT
TcCLB.507951.114	HighmobilitygroupproteinTDP1	H2B.V	TCT
TcCLB.507963.79	nucleosomeassemblyprotein,putative	H2B	Epi
TcCLB.507963.79	nucleosomeassemblyprotein,putative	H2B.V	Epi
TcCLB.507963.79	nucleosomeassemblyprotein,putative	H2B.V	TCT
TcCLB.508409.180	hypotheticalprotein,conserved	H2B.V	TCT
TcCLB.508461.140	polyadenylate-bindingprotein,putative	H2B	Epi
TcCLB.508461.140	polyadenylate-bindingprotein,putative	H2B.V	Epi
TcCLB.508461.140	polyadenylate-bindingprotein,putative	H2B	TCT
TcCLB.508461.140	polyadenylate-bindingprotein,putative	H2B.V	TCT
TcCLB.508707.310	leucinerichrepeatprotein,putative	H2B	TCT
TcCLB.508707.310	leucinerichrepeatprotein,putative	H2B.V	TCT
TcCLB.509099.150	cdc2-relatedkinase9	H2B	TCT
TcCLB.509099.150	cdc2-relatedkinase9	H2B.V	TCT
TcCLB.509455.80	GTP-bindingnuclearproteinrtb2,putative	H2B	TCT
TcCLB.509761.10	hypotheticalprotein,conserved	H2B.V	Epi
TcCLB.509761.10	hypotheticalprotein,conserved	H2B.V	TCT
TcCLB.509831.36	guideRNA-bindingproteinof21kDa	H2B	TCT
TcCLB.509831.36	guideRNA-bindingproteinof21kDa	H2B.V	TCT
TcCLB.510055.50	hypotheticalprotein,conserved	H2B	TCT
TcCLB.510101.200	zincfingerccchandcchcdomain-containingprotein	H2B.V	TCT
TcCLB.510105.50	fibrillarin,putative	H2B.V	TCT
TcCLB.510241.60	nascentpolypeptideassociatedcomplexsubunit,putative	H2B	TCT
TcCLB.510409.50	hypotheticalprotein,conserved	H2B	TCT
TcCLB.510597.9	tousled-likekinaseII,putative	H2B	TCT
TcCLB.510597.9	tousled-likekinaseII,putative	H2B.V	TCT
TcCLB.510635.40	hypotheticalprotein,conserved	H2B	TCT
TcCLB.510635.40	hypotheticalprotein,conserved	H2B.V	TCT
TcCLB.510743.100	chaperoneDNAJprotein,putative	H2B	Epi
TcCLB.510859.17	nucleolarRNA-bindingprotein,putative	H2B.V	TCT
TcCLB.510877.40	hypotheticalprotein,conserved	H2B	Epi
TcCLB.510877.40	hypotheticalprotein,conserved	H2B.V	Epi
TcCLB.511283.220	hypotheticalprotein,conserved	H2B	Epi
TcCLB.511367.60	LupusLaproteinhomolog,putative	H2B	TCT
TcCLB.511367.60	LupusLaproteinhomolog,putative	H2B.V	TCT
TcCLB.511389.150	thiolaseprotein-likeprotein,putative	H2B	TCT
TcCLB.511573.58	Nucleolarprotein56,putative(fragment)	H2B.V	TCT
TcCLB.511621.50	RNA-bindingprotein,putative	H2B	TCT
TcCLB.511621.50	RNA-bindingprotein,putative	H2B.V	TCT
TcCLB.511635.20	histoneH2B,putative	H2B	Epi
TcCLB.511635.20	histoneH2B,putative	H2B.V	Epi
